# Supplementary material for: Reticuloendotheliosis virus and avian leukosis virus subgroup J synergistically increase the accumulation of exosomal miRNAs
Source: Retrovirology. 2018 Jul 3;15:45. doi: 10.1186/s12977-018-0427-0 (PMC6029113; doi:10.1186/s12977-018-0427-0)
Supplement: Supplementary file 1 — Additional file 1. The potential miRNA targets of the differentially expressed miRNA between ExoRJ and ExoJ. Numerous target genes, 19,450 for 54 miRNAs, were predicted as potential miRNA targets. [file 12977_2018_427_MOESM1_ESM.xlsx]

## Sheet: Sheet1
miRNA_ID	Target_ID
gga-miR-223	ENSGALG00000000013
gga-miR-3538	ENSGALG00000000017
gga-miR-184-3p	ENSGALG00000000019
gga-miR-301b-3p	ENSGALG00000000038
gga-miR-1329-5p	ENSGALG00000000040
gga-miR-222b-3p	ENSGALG00000000041
gga-miR-146c-3p	ENSGALG00000000044
gga-miR-2954	ENSGALG00000000048
gga-miR-30d	ENSGALG00000000054
gga-miR-146a-3p	ENSGALG00000000055
gga-miR-16-5p	ENSGALG00000000055
gga-miR-16-5p	ENSGALG00000000056
gga-miR-455-5p	ENSGALG00000000056
gga-let-7c-5p	ENSGALG00000000059
gga-miR-147	ENSGALG00000000059
gga-miR-455-5p	ENSGALG00000000067
gga-miR-184-3p	ENSGALG00000000075
gga-miR-455-3p	ENSGALG00000000075
gga-miR-184-3p	ENSGALG00000000080
gga-miR-456-3p	ENSGALG00000000080
gga-miR-30c-2-3p	ENSGALG00000000081
gga-miR-456-3p	ENSGALG00000000081
gga-miR-1729-5p	ENSGALG00000000085
gga-miR-20a-3p	ENSGALG00000000085
gga-miR-2954	ENSGALG00000000085
gga-miR-30c-2-3p	ENSGALG00000000085
gga-let-7c-5p	ENSGALG00000000086
gga-miR-146a-3p	ENSGALG00000000086
gga-miR-155	ENSGALG00000000091
gga-miR-1416-5p	ENSGALG00000000094
gga-miR-146a-3p	ENSGALG00000000094
gga-miR-146a-3p	ENSGALG00000000099
gga-miR-16-5p	ENSGALG00000000099
gga-miR-30c-2-3p	ENSGALG00000000104
gga-miR-455-3p	ENSGALG00000000104
gga-miR-148a-5p	ENSGALG00000000106
gga-miR-199-5p	ENSGALG00000000106
gga-miR-375	ENSGALG00000000106
gga-miR-146a-3p	ENSGALG00000000107
gga-miR-6548-5p	ENSGALG00000000109
gga-miR-193b-3p	ENSGALG00000000113
gga-miR-1451-5p	ENSGALG00000000115
gga-miR-146a-3p	ENSGALG00000000115
gga-miR-2131-5p	ENSGALG00000000120
gga-miR-460a-3p	ENSGALG00000000122
gga-miR-184-3p	ENSGALG00000000123
gga-miR-16-5p	ENSGALG00000000129
gga-miR-18a-5p	ENSGALG00000000129
gga-miR-6548-5p	ENSGALG00000000129
gga-miR-2131-5p	ENSGALG00000000132
gga-miR-221-3p	ENSGALG00000000132
gga-miR-222b-3p	ENSGALG00000000132
gga-miR-456-3p	ENSGALG00000000132
gga-miR-3529	ENSGALG00000000136
gga-miR-184-3p	ENSGALG00000000139
gga-miR-460a-3p	ENSGALG00000000139
gga-miR-199-5p	ENSGALG00000000142
gga-miR-146c-3p	ENSGALG00000000146
gga-miR-20a-3p	ENSGALG00000000146
gga-miR-26a-3p	ENSGALG00000000146
gga-miR-16-5p	ENSGALG00000000151
gga-miR-30a-3p	ENSGALG00000000151
gga-miR-30c-2-3p	ENSGALG00000000151
gga-miR-455-3p	ENSGALG00000000151
gga-miR-456-3p	ENSGALG00000000151
gga-miR-2131-5p	ENSGALG00000000154
gga-miR-92-3p	ENSGALG00000000155
gga-miR-1329-5p	ENSGALG00000000160
gga-miR-146a-3p	ENSGALG00000000160
gga-miR-2954	ENSGALG00000000160
gga-miR-181a-3p	ENSGALG00000000161
gga-miR-18a-5p	ENSGALG00000000161
gga-miR-199-5p	ENSGALG00000000162
gga-miR-2954	ENSGALG00000000162
gga-miR-429-3p	ENSGALG00000000162
gga-miR-16-5p	ENSGALG00000000164
gga-miR-2131-5p	ENSGALG00000000164
gga-miR-30a-3p	ENSGALG00000000164
gga-miR-184-3p	ENSGALG00000000168
gga-miR-199-5p	ENSGALG00000000171
gga-miR-146a-3p	ENSGALG00000000172
gga-miR-181a-3p	ENSGALG00000000172
gga-miR-146a-5p	ENSGALG00000000177
gga-miR-6548-5p	ENSGALG00000000178
gga-miR-146a-3p	ENSGALG00000000181
gga-miR-3529	ENSGALG00000000181
gga-miR-455-5p	ENSGALG00000000181
gga-miR-1416-5p	ENSGALG00000000182
gga-miR-2954	ENSGALG00000000182
gga-miR-223	ENSGALG00000000183
gga-miR-455-3p	ENSGALG00000000183
gga-miR-30c-2-3p	ENSGALG00000000187
gga-miR-6548-5p	ENSGALG00000000188
gga-miR-16-5p	ENSGALG00000000189
gga-miR-26a-3p	ENSGALG00000000189
gga-miR-193b-3p	ENSGALG00000000193
gga-miR-221-3p	ENSGALG00000000193
gga-miR-456-3p	ENSGALG00000000193
gga-miR-146a-3p	ENSGALG00000000194
gga-miR-2954	ENSGALG00000000194
gga-miR-30a-3p	ENSGALG00000000194
gga-miR-30c-2-3p	ENSGALG00000000194
gga-miR-199-5p	ENSGALG00000000195
gga-miR-2131-5p	ENSGALG00000000195
gga-miR-34a-3p	ENSGALG00000000195
gga-miR-18a-5p	ENSGALG00000000196
gga-miR-203a	ENSGALG00000000196
gga-miR-34a-3p	ENSGALG00000000196
gga-miR-6548-5p	ENSGALG00000000196
gga-miR-184-3p	ENSGALG00000000199
gga-miR-2954	ENSGALG00000000201
gga-miR-456-3p	ENSGALG00000000201
gga-miR-375	ENSGALG00000000206
gga-miR-2131-5p	ENSGALG00000000208
gga-miR-221-3p	ENSGALG00000000208
gga-miR-146a-3p	ENSGALG00000000209
gga-miR-2954	ENSGALG00000000209
gga-miR-146a-3p	ENSGALG00000000215
gga-miR-148a-5p	ENSGALG00000000215
gga-miR-203a	ENSGALG00000000215
gga-miR-16-5p	ENSGALG00000000217
gga-miR-2954	ENSGALG00000000217
gga-miR-456-3p	ENSGALG00000000217
gga-miR-6548-5p	ENSGALG00000000217
gga-miR-146c-3p	ENSGALG00000000218
gga-miR-146a-3p	ENSGALG00000000220
gga-miR-146c-5p	ENSGALG00000000220
gga-miR-2131-5p	ENSGALG00000000220
gga-miR-221-3p	ENSGALG00000000220
gga-miR-222b-3p	ENSGALG00000000220
gga-miR-147	ENSGALG00000000221
gga-miR-18a-5p	ENSGALG00000000221
gga-miR-2131-5p	ENSGALG00000000221
gga-miR-2131-5p	ENSGALG00000000225
gga-miR-221-3p	ENSGALG00000000225
gga-miR-301b-3p	ENSGALG00000000226
gga-miR-34a-3p	ENSGALG00000000226
gga-miR-455-3p	ENSGALG00000000226
gga-miR-181a-3p	ENSGALG00000000227
gga-miR-456-3p	ENSGALG00000000227
gga-miR-146a-3p	ENSGALG00000000230
gga-miR-456-3p	ENSGALG00000000230
gga-miR-1684a-3p	ENSGALG00000000231
gga-miR-147	ENSGALG00000000234
gga-miR-199-5p	ENSGALG00000000234
gga-miR-6548-5p	ENSGALG00000000234
gga-miR-146a-3p	ENSGALG00000000235
gga-miR-30c-2-3p	ENSGALG00000000238
gga-miR-193b-3p	ENSGALG00000000241
gga-miR-92-3p	ENSGALG00000000241
gga-miR-30c-2-3p	ENSGALG00000000242
gga-miR-221-3p	ENSGALG00000000244
gga-miR-30a-3p	ENSGALG00000000247
gga-miR-30c-2-3p	ENSGALG00000000247
gga-miR-375	ENSGALG00000000247
gga-miR-146a-3p	ENSGALG00000000251
gga-miR-184-3p	ENSGALG00000000251
gga-miR-221-3p	ENSGALG00000000251
gga-miR-184-3p	ENSGALG00000000252
gga-miR-221-3p	ENSGALG00000000252
gga-miR-2954	ENSGALG00000000252
gga-miR-456-3p	ENSGALG00000000252
gga-miR-1684a-3p	ENSGALG00000000253
gga-miR-2131-3p	ENSGALG00000000255
gga-miR-146a-5p	ENSGALG00000000258
gga-miR-146b-5p	ENSGALG00000000258
gga-miR-146c-3p	ENSGALG00000000258
gga-miR-1684a-3p	ENSGALG00000000258
gga-miR-2131-5p	ENSGALG00000000258
gga-miR-2954	ENSGALG00000000264
gga-miR-455-3p	ENSGALG00000000264
gga-miR-456-3p	ENSGALG00000000264
gga-miR-3529	ENSGALG00000000270
gga-miR-6548-5p	ENSGALG00000000271
gga-miR-2131-5p	ENSGALG00000000272
gga-miR-30c-2-3p	ENSGALG00000000273
gga-miR-146a-3p	ENSGALG00000000274
gga-miR-222b-3p	ENSGALG00000000274
gga-miR-2131-5p	ENSGALG00000000275
gga-miR-455-3p	ENSGALG00000000276
gga-miR-456-3p	ENSGALG00000000276
gga-miR-30c-2-3p	ENSGALG00000000291
gga-miR-199-5p	ENSGALG00000000293
gga-miR-30c-2-3p	ENSGALG00000000293
gga-miR-184-3p	ENSGALG00000000295
gga-miR-6548-5p	ENSGALG00000000296
gga-miR-30c-2-3p	ENSGALG00000000299
gga-miR-146c-5p	ENSGALG00000000300
gga-miR-16-5p	ENSGALG00000000300
gga-miR-3529	ENSGALG00000000304
gga-miR-18a-5p	ENSGALG00000000305
gga-miR-456-3p	ENSGALG00000000305
gga-miR-6548-5p	ENSGALG00000000307
gga-miR-456-3p	ENSGALG00000000312
gga-miR-221-3p	ENSGALG00000000316
gga-miR-18a-5p	ENSGALG00000000317
gga-miR-455-3p	ENSGALG00000000317
gga-miR-146c-3p	ENSGALG00000000324
gga-let-7c-5p	ENSGALG00000000327
gga-miR-1451-5p	ENSGALG00000000327
gga-miR-146a-3p	ENSGALG00000000327
gga-miR-16-5p	ENSGALG00000000327
gga-miR-199-5p	ENSGALG00000000327
gga-miR-219b	ENSGALG00000000327
gga-miR-30a-3p	ENSGALG00000000327
gga-miR-455-3p	ENSGALG00000000327
gga-miR-456-3p	ENSGALG00000000327
gga-miR-34a-3p	ENSGALG00000000329
gga-miR-456-3p	ENSGALG00000000329
gga-miR-2131-5p	ENSGALG00000000332
gga-miR-30c-2-3p	ENSGALG00000000332
gga-miR-460a-3p	ENSGALG00000000332
gga-miR-18a-5p	ENSGALG00000000336
gga-miR-2131-5p	ENSGALG00000000336
gga-miR-456-3p	ENSGALG00000000337
gga-miR-30c-2-3p	ENSGALG00000000346
gga-miR-146c-3p	ENSGALG00000000349
gga-miR-16-5p	ENSGALG00000000349
gga-miR-18a-5p	ENSGALG00000000349
gga-miR-3529	ENSGALG00000000352
gga-miR-455-3p	ENSGALG00000000352
gga-miR-222b-3p	ENSGALG00000000353
gga-miR-219b	ENSGALG00000000357
gga-miR-146a-3p	ENSGALG00000000360
gga-miR-1684a-3p	ENSGALG00000000360
gga-miR-184-3p	ENSGALG00000000360
gga-miR-2131-5p	ENSGALG00000000360
gga-miR-30a-3p	ENSGALG00000000360
gga-miR-456-3p	ENSGALG00000000360
gga-miR-146a-3p	ENSGALG00000000362
gga-miR-30c-2-3p	ENSGALG00000000362
gga-miR-3529	ENSGALG00000000362
gga-miR-456-3p	ENSGALG00000000362
gga-miR-146a-3p	ENSGALG00000000363
gga-miR-146c-3p	ENSGALG00000000363
gga-miR-16-5p	ENSGALG00000000363
gga-miR-181a-3p	ENSGALG00000000363
gga-miR-18a-5p	ENSGALG00000000363
gga-miR-456-3p	ENSGALG00000000363
gga-miR-146a-5p	ENSGALG00000000364
gga-miR-146c-5p	ENSGALG00000000364
gga-miR-456-3p	ENSGALG00000000368
gga-miR-1451-5p	ENSGALG00000000371
gga-miR-146a-3p	ENSGALG00000000371
gga-miR-221-3p	ENSGALG00000000379
gga-miR-456-3p	ENSGALG00000000379
gga-miR-6548-5p	ENSGALG00000000379
gga-miR-30c-2-3p	ENSGALG00000000382
gga-miR-456-3p	ENSGALG00000000382
gga-miR-146a-3p	ENSGALG00000000385
gga-miR-142-5p	ENSGALG00000000386
gga-miR-146a-3p	ENSGALG00000000386
gga-miR-146c-3p	ENSGALG00000000386
gga-miR-199-5p	ENSGALG00000000386
gga-miR-146a-3p	ENSGALG00000000388
gga-miR-199-5p	ENSGALG00000000390
gga-miR-455-3p	ENSGALG00000000390
gga-miR-456-3p	ENSGALG00000000390
gga-miR-456-3p	ENSGALG00000000394
gga-miR-147	ENSGALG00000000395
gga-miR-456-3p	ENSGALG00000000395
gga-miR-30c-2-3p	ENSGALG00000000397
gga-miR-16-5p	ENSGALG00000000400
gga-miR-2954	ENSGALG00000000400
gga-miR-2131-5p	ENSGALG00000000401
gga-miR-146c-3p	ENSGALG00000000402
gga-miR-455-3p	ENSGALG00000000402
gga-miR-193b-3p	ENSGALG00000000404
gga-miR-2131-5p	ENSGALG00000000404
gga-miR-30c-2-3p	ENSGALG00000000404
gga-miR-146a-3p	ENSGALG00000000405
gga-miR-1451-5p	ENSGALG00000000407
gga-miR-146c-3p	ENSGALG00000000408
gga-miR-146b-5p	ENSGALG00000000409
gga-miR-456-3p	ENSGALG00000000409
gga-miR-16-5p	ENSGALG00000000410
gga-miR-16-5p	ENSGALG00000000417
gga-let-7c-5p	ENSGALG00000000420
gga-miR-20a-3p	ENSGALG00000000420
gga-miR-221-3p	ENSGALG00000000420
gga-miR-30c-2-3p	ENSGALG00000000426
gga-miR-2131-5p	ENSGALG00000000427
gga-miR-6548-5p	ENSGALG00000000427
gga-miR-34a-3p	ENSGALG00000000430
gga-miR-184-3p	ENSGALG00000000433
gga-miR-455-3p	ENSGALG00000000433
gga-miR-455-3p	ENSGALG00000000436
gga-miR-1451-5p	ENSGALG00000000437
gga-miR-146a-3p	ENSGALG00000000438
gga-miR-456-3p	ENSGALG00000000438
gga-miR-1329-5p	ENSGALG00000000441
gga-miR-2131-5p	ENSGALG00000000441
gga-miR-184-3p	ENSGALG00000000442
gga-miR-455-5p	ENSGALG00000000442
gga-miR-181a-3p	ENSGALG00000000443
gga-miR-147	ENSGALG00000000449
gga-miR-1451-5p	ENSGALG00000000452
gga-miR-16-5p	ENSGALG00000000452
gga-miR-184-3p	ENSGALG00000000452
gga-miR-181a-3p	ENSGALG00000000453
gga-miR-221-3p	ENSGALG00000000453
gga-miR-222b-3p	ENSGALG00000000453
gga-miR-2954	ENSGALG00000000453
gga-miR-181a-3p	ENSGALG00000000454
gga-miR-1451-5p	ENSGALG00000000461
gga-miR-146a-3p	ENSGALG00000000461
gga-miR-455-3p	ENSGALG00000000463
gga-miR-181a-3p	ENSGALG00000000464
gga-miR-30c-2-3p	ENSGALG00000000464
gga-miR-142-5p	ENSGALG00000000468
gga-miR-146a-3p	ENSGALG00000000468
gga-miR-455-3p	ENSGALG00000000468
gga-miR-1451-5p	ENSGALG00000000469
gga-miR-3529	ENSGALG00000000470
gga-miR-146a-3p	ENSGALG00000000478
gga-miR-16-5p	ENSGALG00000000478
gga-miR-34a-3p	ENSGALG00000000478
gga-miR-455-3p	ENSGALG00000000478
gga-miR-456-3p	ENSGALG00000000478
gga-miR-2954	ENSGALG00000000479
gga-miR-16-5p	ENSGALG00000000484
gga-miR-455-3p	ENSGALG00000000484
gga-let-7c-5p	ENSGALG00000000486
gga-miR-460a-3p	ENSGALG00000000486
gga-miR-146a-3p	ENSGALG00000000490
gga-miR-1451-5p	ENSGALG00000000495
gga-let-7c-5p	ENSGALG00000000498
gga-miR-146a-3p	ENSGALG00000000498
gga-miR-456-3p	ENSGALG00000000503
gga-miR-146a-3p	ENSGALG00000000504
gga-miR-219b	ENSGALG00000000504
gga-miR-30c-2-3p	ENSGALG00000000504
gga-miR-456-3p	ENSGALG00000000504
gga-miR-147	ENSGALG00000000505
gga-miR-146a-3p	ENSGALG00000000507
gga-miR-2954	ENSGALG00000000507
gga-miR-146a-3p	ENSGALG00000000509
gga-miR-16-5p	ENSGALG00000000509
gga-miR-30c-2-3p	ENSGALG00000000510
gga-miR-30d	ENSGALG00000000510
gga-miR-6548-5p	ENSGALG00000000510
gga-miR-30c-2-3p	ENSGALG00000000511
gga-miR-456-3p	ENSGALG00000000516
gga-miR-1329-5p	ENSGALG00000000521
gga-miR-146a-3p	ENSGALG00000000521
gga-miR-2131-5p	ENSGALG00000000521
gga-miR-3529	ENSGALG00000000521
gga-miR-1329-5p	ENSGALG00000000522
gga-miR-1329-5p	ENSGALG00000000525
gga-miR-2131-5p	ENSGALG00000000525
gga-miR-456-3p	ENSGALG00000000525
gga-miR-30c-2-3p	ENSGALG00000000526
gga-miR-2131-5p	ENSGALG00000000527
gga-miR-193b-3p	ENSGALG00000000528
gga-miR-199-5p	ENSGALG00000000528
gga-miR-2954	ENSGALG00000000528
gga-miR-1684a-3p	ENSGALG00000000530
gga-miR-30c-2-3p	ENSGALG00000000530
gga-miR-6548-5p	ENSGALG00000000530
gga-miR-455-3p	ENSGALG00000000533
gga-miR-3529	ENSGALG00000000534
gga-miR-30c-2-3p	ENSGALG00000000541
gga-miR-1451-5p	ENSGALG00000000542
gga-miR-146c-3p	ENSGALG00000000542
gga-miR-1416-5p	ENSGALG00000000546
gga-miR-184-3p	ENSGALG00000000546
gga-miR-18a-5p	ENSGALG00000000546
gga-miR-456-3p	ENSGALG00000000546
gga-miR-1451-5p	ENSGALG00000000547
gga-miR-18a-5p	ENSGALG00000000547
gga-miR-193b-3p	ENSGALG00000000547
gga-miR-2954	ENSGALG00000000547
gga-miR-455-3p	ENSGALG00000000547
gga-miR-460a-3p	ENSGALG00000000547
gga-miR-456-3p	ENSGALG00000000548
gga-miR-146a-3p	ENSGALG00000000550
gga-miR-2131-3p	ENSGALG00000000550
gga-miR-2954	ENSGALG00000000550
gga-miR-199-5p	ENSGALG00000000551
gga-miR-456-3p	ENSGALG00000000551
gga-miR-199-5p	ENSGALG00000000556
gga-miR-2131-5p	ENSGALG00000000558
gga-miR-181a-3p	ENSGALG00000000568
gga-miR-3529	ENSGALG00000000568
gga-miR-455-3p	ENSGALG00000000568
gga-miR-146c-5p	ENSGALG00000000569
gga-miR-2131-5p	ENSGALG00000000569
gga-miR-456-3p	ENSGALG00000000569
gga-miR-2131-5p	ENSGALG00000000573
gga-miR-16-5p	ENSGALG00000000576
gga-miR-16-5p	ENSGALG00000000577
gga-miR-18a-5p	ENSGALG00000000577
gga-miR-30c-2-3p	ENSGALG00000000577
gga-miR-455-3p	ENSGALG00000000577
gga-let-7c-5p	ENSGALG00000000584
gga-miR-1451-5p	ENSGALG00000000584
gga-miR-146a-3p	ENSGALG00000000584
gga-miR-16-5p	ENSGALG00000000584
gga-miR-2131-5p	ENSGALG00000000584
gga-miR-2954	ENSGALG00000000584
gga-miR-30a-3p	ENSGALG00000000584
gga-miR-30c-2-3p	ENSGALG00000000584
gga-miR-455-3p	ENSGALG00000000584
gga-miR-456-3p	ENSGALG00000000584
gga-miR-92-3p	ENSGALG00000000584
gga-miR-1684a-3p	ENSGALG00000000587
gga-miR-18a-5p	ENSGALG00000000587
gga-miR-2954	ENSGALG00000000587
gga-miR-456-3p	ENSGALG00000000589
gga-miR-146a-3p	ENSGALG00000000593
gga-miR-16-5p	ENSGALG00000000596
gga-miR-30c-2-3p	ENSGALG00000000596
gga-miR-101-2-5p	ENSGALG00000000597
gga-miR-146a-3p	ENSGALG00000000597
gga-miR-16-5p	ENSGALG00000000597
gga-miR-301b-3p	ENSGALG00000000597
gga-miR-184-3p	ENSGALG00000000600
gga-miR-2131-5p	ENSGALG00000000600
gga-miR-222b-3p	ENSGALG00000000600
gga-miR-1451-5p	ENSGALG00000000603
gga-miR-456-3p	ENSGALG00000000603
gga-miR-455-3p	ENSGALG00000000607
gga-miR-456-3p	ENSGALG00000000607
gga-let-7c-5p	ENSGALG00000000608
gga-miR-146a-3p	ENSGALG00000000608
gga-miR-16-5p	ENSGALG00000000608
gga-miR-203a	ENSGALG00000000608
gga-miR-456-3p	ENSGALG00000000608
gga-miR-146c-3p	ENSGALG00000000610
gga-miR-16-5p	ENSGALG00000000610
gga-miR-199-5p	ENSGALG00000000610
gga-miR-16-5p	ENSGALG00000000611
gga-miR-30c-2-3p	ENSGALG00000000611
gga-miR-16-5p	ENSGALG00000000618
gga-miR-6548-5p	ENSGALG00000000618
gga-miR-146a-5p	ENSGALG00000000619
gga-miR-146c-5p	ENSGALG00000000619
gga-miR-16-5p	ENSGALG00000000619
gga-miR-2131-5p	ENSGALG00000000619
gga-miR-30c-2-3p	ENSGALG00000000619
gga-miR-6548-5p	ENSGALG00000000619
gga-miR-2131-5p	ENSGALG00000000620
gga-miR-2954	ENSGALG00000000621
gga-miR-456-3p	ENSGALG00000000621
gga-miR-146a-3p	ENSGALG00000000623
gga-miR-16-5p	ENSGALG00000000623
gga-miR-2954	ENSGALG00000000623
gga-miR-30c-2-3p	ENSGALG00000000623
gga-miR-146a-3p	ENSGALG00000000624
gga-miR-456-3p	ENSGALG00000000624
gga-let-7c-5p	ENSGALG00000000627
gga-miR-1416-5p	ENSGALG00000000628
gga-miR-199-5p	ENSGALG00000000628
gga-miR-2954	ENSGALG00000000628
gga-miR-301b-3p	ENSGALG00000000628
gga-miR-30c-2-3p	ENSGALG00000000628
gga-miR-460a-3p	ENSGALG00000000628
gga-miR-2131-3p	ENSGALG00000000632
gga-miR-1729-5p	ENSGALG00000000634
gga-miR-30b-5p	ENSGALG00000000634
gga-miR-30d	ENSGALG00000000634
gga-miR-455-3p	ENSGALG00000000634
gga-miR-142-5p	ENSGALG00000000636
gga-miR-222b-3p	ENSGALG00000000636
gga-miR-455-3p	ENSGALG00000000636
gga-miR-146a-5p	ENSGALG00000000637
gga-miR-146b-5p	ENSGALG00000000637
gga-miR-146c-5p	ENSGALG00000000637
gga-miR-460a-3p	ENSGALG00000000638
gga-miR-6548-5p	ENSGALG00000000638
gga-miR-18a-5p	ENSGALG00000000639
gga-miR-20a-3p	ENSGALG00000000639
gga-miR-2954	ENSGALG00000000639
gga-miR-455-3p	ENSGALG00000000639
gga-miR-1451-5p	ENSGALG00000000641
gga-miR-146a-3p	ENSGALG00000000641
gga-miR-222b-3p	ENSGALG00000000642
gga-miR-1684a-3p	ENSGALG00000000643
gga-let-7c-5p	ENSGALG00000000644
gga-miR-146a-3p	ENSGALG00000000644
gga-miR-16-5p	ENSGALG00000000644
gga-miR-221-3p	ENSGALG00000000644
gga-miR-3529	ENSGALG00000000644
gga-miR-456-3p	ENSGALG00000000645
gga-miR-455-3p	ENSGALG00000000650
gga-miR-6548-5p	ENSGALG00000000650
gga-miR-1451-5p	ENSGALG00000000652
gga-miR-455-3p	ENSGALG00000000652
gga-miR-147	ENSGALG00000000653
gga-miR-18a-5p	ENSGALG00000000653
gga-miR-3538	ENSGALG00000000653
gga-miR-146a-3p	ENSGALG00000000656
gga-miR-30c-2-3p	ENSGALG00000000657
gga-miR-2131-5p	ENSGALG00000000668
gga-miR-3538	ENSGALG00000000668
gga-miR-456-3p	ENSGALG00000000669
gga-miR-146a-3p	ENSGALG00000000670
gga-miR-2131-5p	ENSGALG00000000670
gga-let-7c-5p	ENSGALG00000000671
gga-miR-146a-3p	ENSGALG00000000671
gga-miR-146c-5p	ENSGALG00000000671
gga-miR-30c-2-3p	ENSGALG00000000671
gga-miR-3529	ENSGALG00000000671
gga-miR-456-3p	ENSGALG00000000671
gga-miR-30c-2-3p	ENSGALG00000000672
gga-miR-456-3p	ENSGALG00000000672
gga-miR-16-5p	ENSGALG00000000673
gga-miR-199-5p	ENSGALG00000000673
gga-miR-2131-5p	ENSGALG00000000673
gga-miR-16-5p	ENSGALG00000000674
gga-miR-3529	ENSGALG00000000674
gga-miR-460a-3p	ENSGALG00000000674
gga-miR-184-3p	ENSGALG00000000675
gga-miR-92-3p	ENSGALG00000000675
gga-miR-146a-3p	ENSGALG00000000678
gga-miR-146c-3p	ENSGALG00000000680
gga-miR-16-5p	ENSGALG00000000680
gga-miR-146a-3p	ENSGALG00000000681
gga-miR-146c-3p	ENSGALG00000000681
gga-miR-199-5p	ENSGALG00000000681
gga-miR-222b-3p	ENSGALG00000000681
gga-miR-3529	ENSGALG00000000684
gga-miR-1684a-3p	ENSGALG00000000687
gga-miR-3529	ENSGALG00000000687
gga-miR-455-5p	ENSGALG00000000687
gga-miR-2131-5p	ENSGALG00000000690
gga-miR-456-3p	ENSGALG00000000690
gga-miR-101-2-5p	ENSGALG00000000692
gga-miR-16-5p	ENSGALG00000000693
gga-miR-18a-5p	ENSGALG00000000693
gga-miR-2131-5p	ENSGALG00000000693
gga-miR-6548-5p	ENSGALG00000000693
gga-miR-146a-3p	ENSGALG00000000694
gga-miR-147	ENSGALG00000000694
gga-miR-30c-2-3p	ENSGALG00000000694
gga-miR-456-3p	ENSGALG00000000694
gga-miR-456-3p	ENSGALG00000000695
gga-miR-1451-5p	ENSGALG00000000699
gga-miR-199-5p	ENSGALG00000000699
gga-miR-3529	ENSGALG00000000699
gga-miR-146a-3p	ENSGALG00000000701
gga-miR-16-5p	ENSGALG00000000701
gga-miR-2131-5p	ENSGALG00000000701
gga-miR-429-3p	ENSGALG00000000701
gga-miR-1416-5p	ENSGALG00000000703
gga-miR-1729-5p	ENSGALG00000000703
gga-miR-455-5p	ENSGALG00000000703
gga-miR-456-3p	ENSGALG00000000703
gga-miR-1451-5p	ENSGALG00000000706
gga-miR-2131-5p	ENSGALG00000000706
gga-miR-223	ENSGALG00000000706
gga-miR-147	ENSGALG00000000710
gga-miR-193b-3p	ENSGALG00000000710
gga-miR-92-3p	ENSGALG00000000710
gga-miR-219b	ENSGALG00000000713
gga-miR-146c-3p	ENSGALG00000000719
gga-miR-2954	ENSGALG00000000720
gga-miR-146a-3p	ENSGALG00000000721
gga-miR-199-5p	ENSGALG00000000721
gga-miR-375	ENSGALG00000000721
gga-miR-146c-3p	ENSGALG00000000722
gga-miR-2131-5p	ENSGALG00000000722
gga-miR-34a-3p	ENSGALG00000000722
gga-miR-456-3p	ENSGALG00000000722
gga-miR-455-3p	ENSGALG00000000723
gga-miR-146a-3p	ENSGALG00000000724
gga-miR-3529	ENSGALG00000000725
gga-miR-101-2-5p	ENSGALG00000000729
gga-miR-148a-5p	ENSGALG00000000729
gga-miR-2131-5p	ENSGALG00000000729
gga-let-7c-5p	ENSGALG00000000730
gga-miR-146a-3p	ENSGALG00000000730
gga-miR-203a	ENSGALG00000000730
gga-miR-2954	ENSGALG00000000730
gga-miR-455-3p	ENSGALG00000000730
gga-miR-456-3p	ENSGALG00000000730
gga-miR-460a-3p	ENSGALG00000000730
gga-miR-146a-3p	ENSGALG00000000731
gga-miR-1684a-3p	ENSGALG00000000733
gga-miR-20a-3p	ENSGALG00000000733
gga-miR-30c-2-3p	ENSGALG00000000733
gga-miR-455-3p	ENSGALG00000000734
gga-miR-146a-3p	ENSGALG00000000735
gga-miR-6548-5p	ENSGALG00000000735
gga-miR-1451-5p	ENSGALG00000000737
gga-let-7c-5p	ENSGALG00000000739
gga-miR-2954	ENSGALG00000000739
gga-miR-30c-2-3p	ENSGALG00000000740
gga-miR-456-3p	ENSGALG00000000740
gga-miR-146a-3p	ENSGALG00000000745
gga-miR-16-5p	ENSGALG00000000747
gga-miR-181a-3p	ENSGALG00000000747
gga-miR-30c-2-3p	ENSGALG00000000747
gga-miR-460a-3p	ENSGALG00000000747
gga-miR-146a-3p	ENSGALG00000000748
gga-miR-16-5p	ENSGALG00000000748
gga-miR-2131-5p	ENSGALG00000000748
gga-miR-455-5p	ENSGALG00000000748
gga-miR-456-3p	ENSGALG00000000748
gga-miR-146a-3p	ENSGALG00000000750
gga-miR-146a-5p	ENSGALG00000000750
gga-miR-146b-5p	ENSGALG00000000750
gga-miR-147	ENSGALG00000000750
gga-miR-2954	ENSGALG00000000750
gga-miR-30c-2-3p	ENSGALG00000000750
gga-miR-34a-3p	ENSGALG00000000750
gga-miR-146a-3p	ENSGALG00000000751
gga-miR-16-5p	ENSGALG00000000751
gga-miR-455-3p	ENSGALG00000000751
gga-miR-455-5p	ENSGALG00000000753
gga-miR-193b-3p	ENSGALG00000000761
gga-miR-16-5p	ENSGALG00000000764
gga-miR-30c-2-3p	ENSGALG00000000766
gga-miR-1729-5p	ENSGALG00000000769
gga-miR-460a-3p	ENSGALG00000000769
gga-miR-146a-3p	ENSGALG00000000771
gga-miR-18a-5p	ENSGALG00000000771
gga-miR-2954	ENSGALG00000000771
gga-miR-184-3p	ENSGALG00000000774
gga-miR-184-3p	ENSGALG00000000775
gga-miR-30c-2-3p	ENSGALG00000000775
gga-miR-460a-3p	ENSGALG00000000777
gga-miR-146a-3p	ENSGALG00000000779
gga-miR-146a-5p	ENSGALG00000000779
gga-miR-146b-5p	ENSGALG00000000779
gga-miR-1684a-3p	ENSGALG00000000779
gga-miR-146a-3p	ENSGALG00000000780
gga-miR-2131-5p	ENSGALG00000000780
gga-miR-221-3p	ENSGALG00000000780
gga-miR-222b-3p	ENSGALG00000000780
gga-miR-429-3p	ENSGALG00000000780
gga-miR-92-3p	ENSGALG00000000780
gga-miR-146a-3p	ENSGALG00000000781
gga-miR-20a-3p	ENSGALG00000000783
gga-miR-20a-3p	ENSGALG00000000786
gga-miR-16-5p	ENSGALG00000000787
gga-miR-30c-2-3p	ENSGALG00000000787
gga-miR-460a-3p	ENSGALG00000000787
gga-miR-455-3p	ENSGALG00000000793
gga-miR-2954	ENSGALG00000000794
gga-miR-460a-3p	ENSGALG00000000794
gga-let-7c-5p	ENSGALG00000000795
gga-miR-146a-5p	ENSGALG00000000800
gga-miR-18a-5p	ENSGALG00000000800
gga-miR-146a-3p	ENSGALG00000000803
gga-miR-455-3p	ENSGALG00000000804
gga-miR-18a-5p	ENSGALG00000000806
gga-miR-146a-3p	ENSGALG00000000808
gga-miR-1729-5p	ENSGALG00000000808
gga-miR-30c-2-3p	ENSGALG00000000808
gga-miR-3529	ENSGALG00000000808
gga-miR-155	ENSGALG00000000811
gga-miR-455-3p	ENSGALG00000000812
gga-miR-146a-3p	ENSGALG00000000814
gga-miR-18a-5p	ENSGALG00000000814
gga-miR-456-3p	ENSGALG00000000814
gga-miR-456-3p	ENSGALG00000000816
gga-miR-3529	ENSGALG00000000817
gga-miR-101-2-5p	ENSGALG00000000820
gga-miR-455-3p	ENSGALG00000000820
gga-miR-1451-5p	ENSGALG00000000823
gga-miR-16-5p	ENSGALG00000000823
gga-miR-455-3p	ENSGALG00000000823
gga-miR-6548-5p	ENSGALG00000000824
gga-miR-2131-5p	ENSGALG00000000830
gga-miR-30c-2-3p	ENSGALG00000000830
gga-miR-455-5p	ENSGALG00000000830
gga-miR-2131-5p	ENSGALG00000000833
gga-miR-2954	ENSGALG00000000834
gga-miR-460a-3p	ENSGALG00000000834
gga-miR-6548-5p	ENSGALG00000000835
gga-miR-16-5p	ENSGALG00000000836
gga-miR-2131-5p	ENSGALG00000000836
gga-miR-2131-5p	ENSGALG00000000839
gga-miR-301b-3p	ENSGALG00000000839
gga-miR-146a-3p	ENSGALG00000000840
gga-miR-30a-3p	ENSGALG00000000840
gga-miR-2131-5p	ENSGALG00000000843
gga-miR-146a-3p	ENSGALG00000000844
gga-miR-301a-3p	ENSGALG00000000845
gga-miR-301b-3p	ENSGALG00000000845
gga-miR-456-3p	ENSGALG00000000846
gga-miR-193b-3p	ENSGALG00000000847
gga-miR-456-3p	ENSGALG00000000850
gga-miR-16-5p	ENSGALG00000000852
gga-miR-2131-5p	ENSGALG00000000852
gga-miR-429-3p	ENSGALG00000000853
gga-miR-146c-5p	ENSGALG00000000855
gga-let-7c-5p	ENSGALG00000000856
gga-miR-2954	ENSGALG00000000856
gga-miR-6548-5p	ENSGALG00000000856
gga-miR-1329-5p	ENSGALG00000000862
gga-miR-456-3p	ENSGALG00000000862
gga-miR-6548-5p	ENSGALG00000000862
gga-miR-2131-5p	ENSGALG00000000864
gga-miR-455-3p	ENSGALG00000000864
gga-miR-30c-2-3p	ENSGALG00000000865
gga-miR-2954	ENSGALG00000000866
gga-miR-456-3p	ENSGALG00000000868
gga-miR-193b-3p	ENSGALG00000000871
gga-miR-2131-5p	ENSGALG00000000871
gga-miR-221-3p	ENSGALG00000000874
gga-miR-456-3p	ENSGALG00000000875
gga-miR-92-3p	ENSGALG00000000875
gga-miR-146a-3p	ENSGALG00000000878
gga-miR-30c-2-3p	ENSGALG00000000878
gga-miR-456-3p	ENSGALG00000000878
gga-miR-30c-2-3p	ENSGALG00000000881
gga-miR-456-3p	ENSGALG00000000881
gga-miR-18a-5p	ENSGALG00000000882
gga-miR-146a-3p	ENSGALG00000000883
gga-miR-16-5p	ENSGALG00000000883
gga-miR-193b-3p	ENSGALG00000000883
gga-miR-375	ENSGALG00000000883
gga-miR-460a-3p	ENSGALG00000000883
gga-miR-18a-5p	ENSGALG00000000887
gga-miR-219b	ENSGALG00000000889
gga-miR-146c-5p	ENSGALG00000000890
gga-miR-2131-5p	ENSGALG00000000890
gga-miR-456-3p	ENSGALG00000000891
gga-miR-1329-5p	ENSGALG00000000893
gga-miR-455-3p	ENSGALG00000000894
gga-miR-456-3p	ENSGALG00000000894
gga-miR-34a-3p	ENSGALG00000000895
gga-miR-456-3p	ENSGALG00000000895
gga-miR-146a-3p	ENSGALG00000000899
gga-miR-456-3p	ENSGALG00000000899
gga-miR-301b-3p	ENSGALG00000000900
gga-miR-456-3p	ENSGALG00000000902
gga-miR-10b-3p	ENSGALG00000000906
gga-miR-146a-3p	ENSGALG00000000906
gga-miR-2131-5p	ENSGALG00000000907
gga-miR-155	ENSGALG00000000908
gga-miR-455-3p	ENSGALG00000000908
gga-miR-16-5p	ENSGALG00000000909
gga-miR-455-5p	ENSGALG00000000909
gga-miR-30c-2-3p	ENSGALG00000000912
gga-miR-456-3p	ENSGALG00000000912
gga-let-7c-5p	ENSGALG00000000914
gga-miR-146a-3p	ENSGALG00000000915
gga-miR-184-3p	ENSGALG00000000917
gga-miR-221-3p	ENSGALG00000000917
gga-miR-222b-3p	ENSGALG00000000917
gga-miR-455-3p	ENSGALG00000000917
gga-miR-199-5p	ENSGALG00000000919
gga-miR-3538	ENSGALG00000000920
gga-miR-460a-3p	ENSGALG00000000920
gga-miR-92-3p	ENSGALG00000000920
gga-miR-146a-3p	ENSGALG00000000921
gga-miR-16-5p	ENSGALG00000000921
gga-miR-181a-3p	ENSGALG00000000921
gga-miR-222b-3p	ENSGALG00000000921
gga-miR-221-3p	ENSGALG00000000927
gga-miR-429-3p	ENSGALG00000000927
gga-miR-1329-5p	ENSGALG00000000930
gga-miR-1451-5p	ENSGALG00000000930
gga-miR-18a-5p	ENSGALG00000000934
gga-miR-455-3p	ENSGALG00000000936
gga-miR-10b-3p	ENSGALG00000000939
gga-miR-30c-2-3p	ENSGALG00000000943
gga-miR-1451-5p	ENSGALG00000000947
gga-miR-146a-3p	ENSGALG00000000947
gga-miR-148a-5p	ENSGALG00000000950
gga-miR-155	ENSGALG00000000950
gga-miR-222b-3p	ENSGALG00000000950
gga-miR-301a-3p	ENSGALG00000000950
gga-miR-301b-3p	ENSGALG00000000950
gga-miR-456-3p	ENSGALG00000000950
gga-miR-2131-5p	ENSGALG00000000953
gga-miR-1729-5p	ENSGALG00000000954
gga-miR-30c-2-3p	ENSGALG00000000954
gga-miR-101-2-5p	ENSGALG00000000955
gga-miR-16-5p	ENSGALG00000000955
gga-miR-193b-3p	ENSGALG00000000957
gga-miR-30c-2-3p	ENSGALG00000000958
gga-miR-16-5p	ENSGALG00000000962
gga-miR-456-3p	ENSGALG00000000962
gga-miR-146a-3p	ENSGALG00000000966
gga-miR-16-5p	ENSGALG00000000970
gga-miR-2954	ENSGALG00000000972
gga-miR-456-3p	ENSGALG00000000974
gga-miR-92-3p	ENSGALG00000000978
gga-miR-18a-5p	ENSGALG00000000979
gga-miR-2131-5p	ENSGALG00000000982
gga-miR-3529	ENSGALG00000000983
gga-miR-455-3p	ENSGALG00000000983
gga-miR-456-3p	ENSGALG00000000983
gga-miR-193b-3p	ENSGALG00000000988
gga-miR-199-5p	ENSGALG00000000988
gga-miR-3529	ENSGALG00000000988
gga-miR-30c-2-3p	ENSGALG00000000990
gga-miR-456-3p	ENSGALG00000000990
gga-miR-429-3p	ENSGALG00000000991
gga-miR-146a-5p	ENSGALG00000000993
gga-miR-146b-5p	ENSGALG00000000993
gga-miR-146c-5p	ENSGALG00000000993
gga-miR-193b-3p	ENSGALG00000000993
gga-miR-222b-3p	ENSGALG00000000993
gga-miR-30c-2-3p	ENSGALG00000000996
gga-miR-3529	ENSGALG00000000996
gga-miR-460a-3p	ENSGALG00000000996
gga-miR-1451-5p	ENSGALG00000000999
gga-miR-148a-5p	ENSGALG00000001000
gga-miR-30c-2-3p	ENSGALG00000001001
gga-miR-30c-2-3p	ENSGALG00000001004
gga-miR-146a-3p	ENSGALG00000001005
gga-miR-181a-3p	ENSGALG00000001005
gga-miR-146c-3p	ENSGALG00000001006
gga-miR-1451-5p	ENSGALG00000001009
gga-miR-456-3p	ENSGALG00000001009
gga-miR-146c-3p	ENSGALG00000001011
gga-miR-2954	ENSGALG00000001011
gga-miR-456-3p	ENSGALG00000001011
gga-miR-301a-3p	ENSGALG00000001014
gga-miR-301b-3p	ENSGALG00000001014
gga-miR-30c-2-3p	ENSGALG00000001014
gga-miR-460a-3p	ENSGALG00000001018
gga-miR-1451-5p	ENSGALG00000001020
gga-miR-184-3p	ENSGALG00000001020
gga-miR-2954	ENSGALG00000001020
gga-miR-456-3p	ENSGALG00000001020
gga-miR-146a-3p	ENSGALG00000001021
gga-miR-301a-3p	ENSGALG00000001021
gga-miR-301b-3p	ENSGALG00000001021
gga-miR-460a-3p	ENSGALG00000001021
gga-miR-30c-2-3p	ENSGALG00000001023
gga-miR-460a-3p	ENSGALG00000001023
gga-miR-1329-5p	ENSGALG00000001024
gga-miR-181a-3p	ENSGALG00000001024
gga-miR-1329-5p	ENSGALG00000001026
gga-miR-146a-3p	ENSGALG00000001026
gga-miR-146b-5p	ENSGALG00000001026
gga-miR-2131-5p	ENSGALG00000001026
gga-miR-456-3p	ENSGALG00000001026
gga-miR-92-3p	ENSGALG00000001027
gga-miR-6548-5p	ENSGALG00000001028
gga-miR-455-3p	ENSGALG00000001031
gga-miR-30c-2-3p	ENSGALG00000001032
gga-miR-2131-5p	ENSGALG00000001035
gga-miR-146a-3p	ENSGALG00000001036
gga-miR-16-5p	ENSGALG00000001037
gga-miR-1729-5p	ENSGALG00000001037
gga-miR-146a-3p	ENSGALG00000001038
gga-miR-199-5p	ENSGALG00000001038
gga-miR-221-3p	ENSGALG00000001038
gga-miR-222b-3p	ENSGALG00000001038
gga-miR-456-3p	ENSGALG00000001038
gga-miR-146a-3p	ENSGALG00000001040
gga-miR-455-3p	ENSGALG00000001040
gga-miR-455-5p	ENSGALG00000001040
gga-miR-146a-5p	ENSGALG00000001041
gga-miR-146b-5p	ENSGALG00000001041
gga-miR-146c-5p	ENSGALG00000001041
gga-miR-101-2-5p	ENSGALG00000001042
gga-miR-30c-2-3p	ENSGALG00000001042
gga-miR-92-3p	ENSGALG00000001042
gga-let-7c-5p	ENSGALG00000001043
gga-miR-2954	ENSGALG00000001043
gga-miR-1451-5p	ENSGALG00000001045
gga-miR-146a-3p	ENSGALG00000001045
gga-miR-146a-5p	ENSGALG00000001045
gga-miR-146b-5p	ENSGALG00000001045
gga-miR-146c-5p	ENSGALG00000001045
gga-miR-2131-5p	ENSGALG00000001045
gga-miR-146c-3p	ENSGALG00000001048
gga-miR-456-3p	ENSGALG00000001048
gga-miR-2131-3p	ENSGALG00000001051
gga-miR-2131-5p	ENSGALG00000001051
gga-miR-147	ENSGALG00000001053
gga-miR-2131-5p	ENSGALG00000001053
gga-miR-301b-3p	ENSGALG00000001054
gga-miR-92-3p	ENSGALG00000001054
gga-miR-1329-5p	ENSGALG00000001055
gga-miR-16-5p	ENSGALG00000001055
gga-miR-455-3p	ENSGALG00000001055
gga-miR-222b-3p	ENSGALG00000001056
gga-miR-146a-3p	ENSGALG00000001058
gga-miR-2131-5p	ENSGALG00000001058
gga-miR-34a-3p	ENSGALG00000001058
gga-miR-2131-5p	ENSGALG00000001062
gga-miR-30c-2-3p	ENSGALG00000001062
gga-miR-456-3p	ENSGALG00000001062
gga-miR-16-5p	ENSGALG00000001063
gga-miR-219b	ENSGALG00000001063
gga-miR-30c-2-3p	ENSGALG00000001063
gga-miR-429-3p	ENSGALG00000001063
gga-miR-92-3p	ENSGALG00000001063
gga-let-7c-5p	ENSGALG00000001065
gga-miR-16-5p	ENSGALG00000001065
gga-miR-2131-5p	ENSGALG00000001065
gga-miR-219b	ENSGALG00000001065
gga-miR-6548-5p	ENSGALG00000001065
gga-miR-146b-5p	ENSGALG00000001067
gga-miR-146c-5p	ENSGALG00000001067
gga-miR-6548-5p	ENSGALG00000001070
gga-miR-16-5p	ENSGALG00000001071
gga-miR-30c-2-3p	ENSGALG00000001071
gga-miR-199-5p	ENSGALG00000001073
gga-miR-26a-3p	ENSGALG00000001073
gga-miR-456-3p	ENSGALG00000001073
gga-miR-146a-3p	ENSGALG00000001076
gga-miR-147	ENSGALG00000001076
gga-miR-101-2-5p	ENSGALG00000001078
gga-miR-456-3p	ENSGALG00000001078
gga-miR-16-5p	ENSGALG00000001080
gga-miR-2131-5p	ENSGALG00000001080
gga-miR-2131-5p	ENSGALG00000001081
gga-miR-146a-3p	ENSGALG00000001084
gga-miR-30c-2-3p	ENSGALG00000001084
gga-miR-456-3p	ENSGALG00000001084
gga-miR-146a-3p	ENSGALG00000001085
gga-miR-30c-2-3p	ENSGALG00000001091
gga-miR-146a-3p	ENSGALG00000001094
gga-miR-16-5p	ENSGALG00000001094
gga-miR-455-5p	ENSGALG00000001097
gga-miR-203a	ENSGALG00000001099
gga-miR-456-3p	ENSGALG00000001099
gga-miR-6548-5p	ENSGALG00000001099
gga-miR-1451-5p	ENSGALG00000001100
gga-miR-146a-3p	ENSGALG00000001100
gga-miR-2131-5p	ENSGALG00000001101
gga-miR-146a-3p	ENSGALG00000001103
gga-miR-221-3p	ENSGALG00000001103
gga-miR-1451-5p	ENSGALG00000001104
gga-miR-146c-3p	ENSGALG00000001107
gga-miR-456-3p	ENSGALG00000001107
gga-miR-146c-3p	ENSGALG00000001108
gga-miR-2131-5p	ENSGALG00000001108
gga-miR-456-3p	ENSGALG00000001109
gga-miR-199-5p	ENSGALG00000001110
gga-miR-6548-5p	ENSGALG00000001110
gga-miR-146c-3p	ENSGALG00000001111
gga-miR-16-5p	ENSGALG00000001111
gga-miR-456-3p	ENSGALG00000001111
gga-miR-92-3p	ENSGALG00000001111
gga-let-7c-5p	ENSGALG00000001115
gga-miR-2131-5p	ENSGALG00000001115
gga-let-7c-5p	ENSGALG00000001117
gga-miR-30c-2-3p	ENSGALG00000001117
gga-miR-3529	ENSGALG00000001121
gga-miR-222b-3p	ENSGALG00000001124
gga-miR-146a-3p	ENSGALG00000001126
gga-miR-221-3p	ENSGALG00000001126
gga-miR-146a-3p	ENSGALG00000001130
gga-miR-146a-5p	ENSGALG00000001130
gga-miR-146b-5p	ENSGALG00000001130
gga-miR-146c-5p	ENSGALG00000001130
gga-miR-456-3p	ENSGALG00000001130
gga-miR-30c-2-3p	ENSGALG00000001131
gga-miR-26a-3p	ENSGALG00000001136
gga-miR-2131-5p	ENSGALG00000001141
gga-miR-2131-5p	ENSGALG00000001146
gga-miR-30c-2-3p	ENSGALG00000001146
gga-miR-456-3p	ENSGALG00000001149
gga-miR-6548-5p	ENSGALG00000001149
gga-miR-1451-5p	ENSGALG00000001150
gga-miR-455-3p	ENSGALG00000001150
gga-miR-6548-5p	ENSGALG00000001150
gga-miR-455-3p	ENSGALG00000001153
gga-miR-1451-5p	ENSGALG00000001156
gga-miR-146a-5p	ENSGALG00000001158
gga-miR-146c-5p	ENSGALG00000001158
gga-miR-146a-3p	ENSGALG00000001163
gga-miR-16-5p	ENSGALG00000001163
gga-miR-6548-5p	ENSGALG00000001163
gga-miR-146a-5p	ENSGALG00000001165
gga-miR-146c-5p	ENSGALG00000001165
gga-miR-456-3p	ENSGALG00000001166
gga-miR-1451-5p	ENSGALG00000001169
gga-miR-3529	ENSGALG00000001169
gga-miR-460a-3p	ENSGALG00000001169
gga-miR-181a-3p	ENSGALG00000001171
gga-miR-2131-5p	ENSGALG00000001171
gga-miR-146a-3p	ENSGALG00000001174
gga-miR-199-5p	ENSGALG00000001174
gga-miR-456-3p	ENSGALG00000001177
gga-miR-18a-5p	ENSGALG00000001179
gga-miR-375	ENSGALG00000001182
gga-miR-144-3p	ENSGALG00000001183
gga-miR-1451-5p	ENSGALG00000001183
gga-miR-146a-3p	ENSGALG00000001183
gga-miR-146c-5p	ENSGALG00000001183
gga-miR-2131-5p	ENSGALG00000001183
gga-miR-221-3p	ENSGALG00000001183
gga-miR-222b-3p	ENSGALG00000001183
gga-miR-2954	ENSGALG00000001183
gga-miR-6548-5p	ENSGALG00000001183
gga-miR-184-3p	ENSGALG00000001184
gga-miR-1329-5p	ENSGALG00000001186
gga-miR-146a-3p	ENSGALG00000001186
gga-miR-3529	ENSGALG00000001186
gga-let-7c-5p	ENSGALG00000001187
gga-miR-455-5p	ENSGALG00000001187
gga-miR-2131-5p	ENSGALG00000001189
gga-miR-455-3p	ENSGALG00000001190
gga-miR-1416-5p	ENSGALG00000001192
gga-miR-1451-5p	ENSGALG00000001192
gga-miR-146a-3p	ENSGALG00000001192
gga-miR-16-5p	ENSGALG00000001192
gga-miR-2131-5p	ENSGALG00000001192
gga-miR-2954	ENSGALG00000001192
gga-miR-301a-3p	ENSGALG00000001192
gga-miR-301b-3p	ENSGALG00000001192
gga-miR-30c-2-3p	ENSGALG00000001192
gga-miR-460a-3p	ENSGALG00000001192
gga-miR-101-2-5p	ENSGALG00000001194
gga-miR-184-3p	ENSGALG00000001194
gga-miR-184-3p	ENSGALG00000001197
gga-miR-146a-3p	ENSGALG00000001201
gga-miR-2131-5p	ENSGALG00000001201
gga-miR-30c-2-3p	ENSGALG00000001201
gga-miR-455-3p	ENSGALG00000001202
gga-miR-2131-5p	ENSGALG00000001206
gga-miR-456-3p	ENSGALG00000001207
gga-miR-184-3p	ENSGALG00000001208
gga-miR-2131-5p	ENSGALG00000001208
gga-miR-2954	ENSGALG00000001208
gga-miR-2954	ENSGALG00000001213
gga-miR-455-3p	ENSGALG00000001214
gga-miR-455-3p	ENSGALG00000001217
gga-let-7c-5p	ENSGALG00000001219
gga-miR-1451-5p	ENSGALG00000001219
gga-miR-18a-5p	ENSGALG00000001219
gga-miR-455-5p	ENSGALG00000001219
gga-miR-6548-5p	ENSGALG00000001219
gga-miR-16-5p	ENSGALG00000001225
gga-miR-221-3p	ENSGALG00000001225
gga-miR-146a-3p	ENSGALG00000001226
gga-miR-3529	ENSGALG00000001226
gga-miR-2954	ENSGALG00000001227
gga-miR-30c-2-3p	ENSGALG00000001227
gga-miR-456-3p	ENSGALG00000001227
gga-miR-92-3p	ENSGALG00000001227
gga-miR-2131-5p	ENSGALG00000001229
gga-miR-203a	ENSGALG00000001231
gga-miR-2131-3p	ENSGALG00000001231
gga-miR-2131-5p	ENSGALG00000001231
gga-miR-375	ENSGALG00000001231
gga-miR-456-3p	ENSGALG00000001231
gga-miR-6548-5p	ENSGALG00000001231
gga-miR-146a-5p	ENSGALG00000001233
gga-miR-146b-5p	ENSGALG00000001233
gga-miR-146c-5p	ENSGALG00000001233
gga-miR-199-5p	ENSGALG00000001234
gga-miR-456-3p	ENSGALG00000001234
gga-miR-146a-5p	ENSGALG00000001235
gga-miR-146b-5p	ENSGALG00000001235
gga-miR-16-5p	ENSGALG00000001235
gga-miR-223	ENSGALG00000001235
gga-miR-30c-2-3p	ENSGALG00000001235
gga-miR-455-3p	ENSGALG00000001235
gga-miR-456-3p	ENSGALG00000001235
gga-miR-92-3p	ENSGALG00000001239
gga-miR-146a-3p	ENSGALG00000001240
gga-miR-16-5p	ENSGALG00000001240
gga-miR-18a-5p	ENSGALG00000001240
gga-miR-2131-5p	ENSGALG00000001240
gga-miR-30c-2-3p	ENSGALG00000001240
gga-miR-146a-5p	ENSGALG00000001242
gga-miR-146c-5p	ENSGALG00000001242
gga-miR-219b	ENSGALG00000001242
gga-miR-221-3p	ENSGALG00000001242
gga-miR-2954	ENSGALG00000001244
gga-miR-30c-2-3p	ENSGALG00000001244
gga-miR-6548-5p	ENSGALG00000001245
gga-miR-1684a-3p	ENSGALG00000001246
gga-miR-2131-5p	ENSGALG00000001246
gga-miR-221-3p	ENSGALG00000001246
gga-miR-222b-3p	ENSGALG00000001246
gga-miR-16-5p	ENSGALG00000001250
gga-miR-1684a-3p	ENSGALG00000001252
gga-miR-301b-3p	ENSGALG00000001253
gga-miR-455-3p	ENSGALG00000001253
gga-miR-146a-5p	ENSGALG00000001255
gga-miR-2131-5p	ENSGALG00000001255
gga-miR-456-3p	ENSGALG00000001255
gga-miR-2131-3p	ENSGALG00000001256
gga-miR-2131-5p	ENSGALG00000001256
gga-miR-30a-3p	ENSGALG00000001256
gga-miR-1451-5p	ENSGALG00000001258
gga-miR-146c-3p	ENSGALG00000001258
gga-miR-16-5p	ENSGALG00000001258
gga-miR-2131-5p	ENSGALG00000001258
gga-miR-456-3p	ENSGALG00000001258
gga-miR-199-5p	ENSGALG00000001261
gga-miR-222b-3p	ENSGALG00000001263
gga-miR-30c-2-3p	ENSGALG00000001263
gga-miR-146a-3p	ENSGALG00000001264
gga-miR-16-5p	ENSGALG00000001264
gga-miR-2131-5p	ENSGALG00000001264
gga-miR-455-3p	ENSGALG00000001264
gga-miR-16-5p	ENSGALG00000001267
gga-miR-203a	ENSGALG00000001269
gga-miR-2131-5p	ENSGALG00000001269
gga-miR-2131-5p	ENSGALG00000001273
gga-miR-1329-5p	ENSGALG00000001275
gga-miR-203a	ENSGALG00000001277
gga-let-7c-5p	ENSGALG00000001278
gga-miR-181a-3p	ENSGALG00000001282
gga-miR-455-3p	ENSGALG00000001283
gga-miR-1451-5p	ENSGALG00000001287
gga-miR-2131-5p	ENSGALG00000001287
gga-miR-455-3p	ENSGALG00000001287
gga-miR-16-5p	ENSGALG00000001288
gga-miR-146a-3p	ENSGALG00000001289
gga-miR-2954	ENSGALG00000001289
gga-miR-3529	ENSGALG00000001289
gga-miR-456-3p	ENSGALG00000001289
gga-miR-2131-5p	ENSGALG00000001293
gga-miR-460a-3p	ENSGALG00000001293
gga-miR-6548-5p	ENSGALG00000001293
gga-miR-193b-3p	ENSGALG00000001295
gga-miR-199-5p	ENSGALG00000001295
gga-miR-146a-3p	ENSGALG00000001301
gga-miR-18a-5p	ENSGALG00000001301
gga-miR-2131-5p	ENSGALG00000001305
gga-miR-456-3p	ENSGALG00000001305
gga-miR-146a-3p	ENSGALG00000001306
gga-miR-16-5p	ENSGALG00000001306
gga-miR-3529	ENSGALG00000001306
gga-miR-429-3p	ENSGALG00000001306
gga-miR-199-5p	ENSGALG00000001309
gga-miR-16-5p	ENSGALG00000001311
gga-miR-460a-3p	ENSGALG00000001311
gga-miR-155	ENSGALG00000001312
gga-miR-301a-3p	ENSGALG00000001312
gga-miR-301b-3p	ENSGALG00000001312
gga-miR-146a-3p	ENSGALG00000001314
gga-miR-16-5p	ENSGALG00000001314
gga-miR-146a-3p	ENSGALG00000001316
gga-miR-199-5p	ENSGALG00000001316
gga-miR-456-3p	ENSGALG00000001316
gga-miR-146a-3p	ENSGALG00000001318
gga-miR-456-3p	ENSGALG00000001318
gga-miR-2131-5p	ENSGALG00000001319
gga-miR-455-3p	ENSGALG00000001319
gga-miR-3529	ENSGALG00000001320
gga-miR-1329-5p	ENSGALG00000001323
gga-miR-16-5p	ENSGALG00000001325
gga-miR-455-3p	ENSGALG00000001325
gga-let-7c-5p	ENSGALG00000001331
gga-miR-146a-5p	ENSGALG00000001331
gga-miR-146b-5p	ENSGALG00000001331
gga-miR-455-3p	ENSGALG00000001331
gga-miR-2131-5p	ENSGALG00000001332
gga-miR-3529	ENSGALG00000001332
gga-miR-456-3p	ENSGALG00000001333
gga-miR-221-3p	ENSGALG00000001341
gga-miR-34a-3p	ENSGALG00000001341
gga-miR-146a-3p	ENSGALG00000001343
gga-miR-30a-3p	ENSGALG00000001343
gga-miR-455-3p	ENSGALG00000001343
gga-miR-184-3p	ENSGALG00000001346
gga-miR-2131-5p	ENSGALG00000001346
gga-miR-222b-3p	ENSGALG00000001346
gga-miR-2954	ENSGALG00000001348
gga-miR-193b-3p	ENSGALG00000001350
gga-miR-199-5p	ENSGALG00000001350
gga-miR-203a	ENSGALG00000001350
gga-miR-301a-3p	ENSGALG00000001350
gga-miR-301b-3p	ENSGALG00000001350
gga-miR-18a-5p	ENSGALG00000001355
gga-miR-2131-5p	ENSGALG00000001359
gga-miR-146c-5p	ENSGALG00000001362
gga-miR-456-3p	ENSGALG00000001362
gga-miR-1416-5p	ENSGALG00000001363
gga-miR-2954	ENSGALG00000001363
gga-miR-3529	ENSGALG00000001364
gga-miR-455-3p	ENSGALG00000001366
gga-miR-146c-3p	ENSGALG00000001370
gga-miR-456-3p	ENSGALG00000001370
gga-miR-6548-5p	ENSGALG00000001370
gga-let-7c-5p	ENSGALG00000001374
gga-miR-1451-5p	ENSGALG00000001374
gga-miR-146c-3p	ENSGALG00000001374
gga-miR-301a-3p	ENSGALG00000001374
gga-miR-301b-3p	ENSGALG00000001374
gga-miR-2131-5p	ENSGALG00000001376
gga-miR-1416-5p	ENSGALG00000001377
gga-miR-146a-3p	ENSGALG00000001377
gga-miR-184-3p	ENSGALG00000001377
gga-miR-2131-5p	ENSGALG00000001377
gga-miR-146c-5p	ENSGALG00000001378
gga-let-7c-5p	ENSGALG00000001381
gga-miR-222b-3p	ENSGALG00000001383
gga-miR-3529	ENSGALG00000001383
gga-miR-101-2-5p	ENSGALG00000001386
gga-miR-146a-5p	ENSGALG00000001386
gga-miR-146b-5p	ENSGALG00000001386
gga-miR-146c-5p	ENSGALG00000001386
gga-miR-199-5p	ENSGALG00000001386
gga-miR-456-3p	ENSGALG00000001386
gga-miR-2131-5p	ENSGALG00000001387
gga-miR-6548-5p	ENSGALG00000001387
gga-miR-3529	ENSGALG00000001389
gga-miR-456-3p	ENSGALG00000001389
gga-miR-2954	ENSGALG00000001391
gga-miR-203a	ENSGALG00000001392
gga-miR-6548-5p	ENSGALG00000001392
gga-miR-455-5p	ENSGALG00000001394
gga-miR-456-3p	ENSGALG00000001394
gga-miR-1329-5p	ENSGALG00000001396
gga-miR-146a-3p	ENSGALG00000001398
gga-miR-2131-5p	ENSGALG00000001398
gga-miR-456-3p	ENSGALG00000001398
gga-miR-455-3p	ENSGALG00000001399
gga-miR-6548-5p	ENSGALG00000001399
gga-miR-146a-5p	ENSGALG00000001403
gga-miR-146b-5p	ENSGALG00000001403
gga-miR-1451-5p	ENSGALG00000001404
gga-miR-146b-5p	ENSGALG00000001405
gga-miR-146c-5p	ENSGALG00000001405
gga-miR-301b-3p	ENSGALG00000001405
gga-miR-455-3p	ENSGALG00000001405
gga-miR-101-2-5p	ENSGALG00000001410
gga-let-7c-5p	ENSGALG00000001412
gga-miR-456-3p	ENSGALG00000001412
gga-miR-146a-3p	ENSGALG00000001417
gga-miR-2954	ENSGALG00000001418
gga-miR-2131-5p	ENSGALG00000001419
gga-miR-3529	ENSGALG00000001419
gga-miR-146a-3p	ENSGALG00000001420
gga-miR-199-5p	ENSGALG00000001420
gga-miR-219b	ENSGALG00000001420
gga-miR-456-3p	ENSGALG00000001420
gga-let-7c-5p	ENSGALG00000001422
gga-miR-146a-3p	ENSGALG00000001422
gga-miR-16-5p	ENSGALG00000001422
gga-miR-455-3p	ENSGALG00000001422
gga-miR-455-5p	ENSGALG00000001422
gga-miR-18a-5p	ENSGALG00000001424
gga-miR-1684a-3p	ENSGALG00000001425
gga-miR-455-3p	ENSGALG00000001425
gga-miR-146a-3p	ENSGALG00000001433
gga-miR-203a	ENSGALG00000001434
gga-miR-1451-5p	ENSGALG00000001435
gga-miR-146c-5p	ENSGALG00000001435
gga-miR-199-5p	ENSGALG00000001435
gga-miR-30c-2-3p	ENSGALG00000001437
gga-miR-1451-5p	ENSGALG00000001439
gga-miR-146a-3p	ENSGALG00000001439
gga-miR-2954	ENSGALG00000001439
gga-miR-3529	ENSGALG00000001439
gga-miR-456-3p	ENSGALG00000001439
gga-miR-221-3p	ENSGALG00000001440
gga-miR-146a-3p	ENSGALG00000001443
gga-miR-146c-3p	ENSGALG00000001443
gga-miR-147	ENSGALG00000001443
gga-miR-2954	ENSGALG00000001443
gga-miR-301b-3p	ENSGALG00000001443
gga-miR-6548-5p	ENSGALG00000001443
gga-miR-30c-2-3p	ENSGALG00000001446
gga-miR-16-5p	ENSGALG00000001449
gga-miR-146a-3p	ENSGALG00000001450
gga-miR-18a-5p	ENSGALG00000001452
gga-let-7c-5p	ENSGALG00000001455
gga-miR-184-3p	ENSGALG00000001455
gga-miR-18a-5p	ENSGALG00000001455
gga-miR-301b-3p	ENSGALG00000001455
gga-miR-456-3p	ENSGALG00000001455
gga-miR-3538	ENSGALG00000001459
gga-miR-1329-5p	ENSGALG00000001462
gga-miR-181a-3p	ENSGALG00000001462
gga-miR-455-5p	ENSGALG00000001462
gga-miR-2131-5p	ENSGALG00000001463
gga-miR-2131-3p	ENSGALG00000001467
gga-miR-1451-5p	ENSGALG00000001470
gga-miR-146a-3p	ENSGALG00000001470
gga-miR-2131-5p	ENSGALG00000001470
gga-miR-16-5p	ENSGALG00000001472
gga-miR-2131-5p	ENSGALG00000001473
gga-miR-34a-3p	ENSGALG00000001474
gga-miR-2131-5p	ENSGALG00000001475
gga-miR-1451-5p	ENSGALG00000001478
gga-miR-30c-2-3p	ENSGALG00000001479
gga-miR-184-3p	ENSGALG00000001482
gga-miR-455-3p	ENSGALG00000001482
gga-miR-456-3p	ENSGALG00000001482
gga-miR-3529	ENSGALG00000001483
gga-miR-146c-3p	ENSGALG00000001486
gga-miR-219b	ENSGALG00000001486
gga-miR-146a-5p	ENSGALG00000001487
gga-miR-203a	ENSGALG00000001491
gga-miR-6548-5p	ENSGALG00000001491
gga-miR-2954	ENSGALG00000001493
gga-miR-455-3p	ENSGALG00000001493
gga-miR-221-3p	ENSGALG00000001494
gga-miR-222b-3p	ENSGALG00000001494
gga-miR-34a-3p	ENSGALG00000001494
gga-miR-301b-3p	ENSGALG00000001502
gga-miR-6548-5p	ENSGALG00000001502
gga-miR-16-5p	ENSGALG00000001504
gga-miR-146a-3p	ENSGALG00000001505
gga-miR-2131-5p	ENSGALG00000001505
gga-miR-2954	ENSGALG00000001512
gga-miR-30a-3p	ENSGALG00000001513
gga-miR-6548-5p	ENSGALG00000001513
gga-miR-92-3p	ENSGALG00000001513
gga-miR-16-5p	ENSGALG00000001515
gga-miR-101-2-5p	ENSGALG00000001516
gga-miR-146a-3p	ENSGALG00000001516
gga-miR-455-5p	ENSGALG00000001516
gga-miR-16-5p	ENSGALG00000001518
gga-miR-455-5p	ENSGALG00000001519
gga-miR-184-3p	ENSGALG00000001521
gga-miR-2954	ENSGALG00000001521
gga-miR-456-3p	ENSGALG00000001521
gga-miR-18a-5p	ENSGALG00000001522
gga-miR-2131-3p	ENSGALG00000001522
gga-miR-2131-5p	ENSGALG00000001522
gga-miR-30a-3p	ENSGALG00000001525
gga-miR-30c-2-3p	ENSGALG00000001525
gga-miR-6548-5p	ENSGALG00000001525
gga-miR-456-3p	ENSGALG00000001527
gga-miR-146c-3p	ENSGALG00000001529
gga-miR-1729-5p	ENSGALG00000001529
gga-miR-30c-2-3p	ENSGALG00000001531
gga-miR-460a-3p	ENSGALG00000001532
gga-miR-221-3p	ENSGALG00000001533
gga-miR-222b-3p	ENSGALG00000001533
gga-miR-6548-5p	ENSGALG00000001534
gga-let-7c-5p	ENSGALG00000001535
gga-miR-101-2-5p	ENSGALG00000001535
gga-miR-146a-3p	ENSGALG00000001535
gga-miR-219b	ENSGALG00000001535
gga-miR-301a-3p	ENSGALG00000001535
gga-miR-301b-3p	ENSGALG00000001535
gga-miR-455-3p	ENSGALG00000001535
gga-miR-455-5p	ENSGALG00000001535
gga-miR-455-3p	ENSGALG00000001536
gga-miR-16-5p	ENSGALG00000001538
gga-let-7c-5p	ENSGALG00000001543
gga-miR-1729-5p	ENSGALG00000001543
gga-miR-30c-2-3p	ENSGALG00000001543
gga-miR-181a-3p	ENSGALG00000001544
gga-miR-2954	ENSGALG00000001544
gga-miR-30c-2-3p	ENSGALG00000001544
gga-miR-455-5p	ENSGALG00000001544
gga-miR-456-3p	ENSGALG00000001545
gga-miR-146c-3p	ENSGALG00000001546
gga-miR-193b-3p	ENSGALG00000001546
gga-miR-203a	ENSGALG00000001546
gga-miR-2954	ENSGALG00000001546
gga-miR-146a-3p	ENSGALG00000001552
gga-miR-20a-3p	ENSGALG00000001552
gga-miR-30c-2-3p	ENSGALG00000001552
gga-miR-2131-5p	ENSGALG00000001554
gga-miR-30c-2-3p	ENSGALG00000001554
gga-miR-146c-3p	ENSGALG00000001558
gga-miR-456-3p	ENSGALG00000001558
gga-miR-30c-2-3p	ENSGALG00000001559
gga-miR-1451-5p	ENSGALG00000001560
gga-miR-2131-5p	ENSGALG00000001560
gga-miR-455-5p	ENSGALG00000001560
gga-miR-30c-2-3p	ENSGALG00000001563
gga-miR-146a-3p	ENSGALG00000001564
gga-miR-146c-3p	ENSGALG00000001564
gga-miR-2954	ENSGALG00000001564
gga-miR-2131-3p	ENSGALG00000001565
gga-miR-30c-2-3p	ENSGALG00000001565
gga-miR-181a-3p	ENSGALG00000001567
gga-miR-30c-2-3p	ENSGALG00000001567
gga-miR-146c-3p	ENSGALG00000001568
gga-miR-16-5p	ENSGALG00000001568
gga-miR-2131-5p	ENSGALG00000001571
gga-miR-147	ENSGALG00000001573
gga-miR-184-3p	ENSGALG00000001574
gga-miR-2954	ENSGALG00000001574
gga-miR-456-3p	ENSGALG00000001574
gga-miR-1451-5p	ENSGALG00000001577
gga-miR-1684a-3p	ENSGALG00000001577
gga-miR-456-3p	ENSGALG00000001577
gga-miR-18a-5p	ENSGALG00000001580
gga-miR-2954	ENSGALG00000001580
gga-miR-3538	ENSGALG00000001585
gga-miR-147	ENSGALG00000001586
gga-miR-193b-3p	ENSGALG00000001589
gga-miR-2954	ENSGALG00000001589
gga-miR-301a-3p	ENSGALG00000001589
gga-miR-301b-3p	ENSGALG00000001589
gga-miR-101-2-5p	ENSGALG00000001590
gga-miR-146a-3p	ENSGALG00000001590
gga-miR-222b-3p	ENSGALG00000001590
gga-miR-34a-3p	ENSGALG00000001590
gga-miR-3529	ENSGALG00000001590
gga-miR-455-5p	ENSGALG00000001590
gga-miR-2131-5p	ENSGALG00000001591
gga-miR-146a-3p	ENSGALG00000001596
gga-miR-456-3p	ENSGALG00000001596
gga-miR-146a-3p	ENSGALG00000001597
gga-miR-181a-3p	ENSGALG00000001600
gga-miR-455-3p	ENSGALG00000001600
gga-miR-146a-5p	ENSGALG00000001603
gga-miR-146b-5p	ENSGALG00000001603
gga-miR-146c-5p	ENSGALG00000001603
gga-miR-301b-3p	ENSGALG00000001603
gga-miR-16-5p	ENSGALG00000001604
gga-miR-301b-3p	ENSGALG00000001604
gga-miR-456-3p	ENSGALG00000001604
gga-miR-184-3p	ENSGALG00000001605
gga-miR-455-3p	ENSGALG00000001605
gga-miR-18a-5p	ENSGALG00000001607
gga-miR-3529	ENSGALG00000001607
gga-miR-146a-3p	ENSGALG00000001608
gga-miR-146c-3p	ENSGALG00000001608
gga-miR-30c-2-3p	ENSGALG00000001608
gga-miR-455-5p	ENSGALG00000001611
gga-miR-456-3p	ENSGALG00000001612
gga-miR-146c-3p	ENSGALG00000001615
gga-miR-222b-3p	ENSGALG00000001615
gga-miR-455-5p	ENSGALG00000001615
gga-miR-146a-3p	ENSGALG00000001616
gga-miR-222b-3p	ENSGALG00000001616
gga-miR-16-5p	ENSGALG00000001617
gga-miR-92-3p	ENSGALG00000001617
gga-miR-146a-3p	ENSGALG00000001618
gga-miR-184-3p	ENSGALG00000001619
gga-miR-30a-3p	ENSGALG00000001619
gga-miR-456-3p	ENSGALG00000001619
gga-miR-301a-3p	ENSGALG00000001620
gga-miR-301b-3p	ENSGALG00000001620
gga-miR-30a-3p	ENSGALG00000001620
gga-miR-1451-5p	ENSGALG00000001630
gga-miR-146a-5p	ENSGALG00000001630
gga-miR-146c-5p	ENSGALG00000001630
gga-miR-1729-5p	ENSGALG00000001633
gga-miR-18a-5p	ENSGALG00000001634
gga-miR-30c-2-3p	ENSGALG00000001636
gga-miR-456-3p	ENSGALG00000001636
gga-let-7c-5p	ENSGALG00000001637
gga-miR-146a-3p	ENSGALG00000001637
gga-miR-2131-5p	ENSGALG00000001637
gga-miR-146a-3p	ENSGALG00000001638
gga-miR-221-3p	ENSGALG00000001638
gga-miR-222b-3p	ENSGALG00000001638
gga-miR-2954	ENSGALG00000001638
gga-miR-146a-3p	ENSGALG00000001639
gga-miR-146c-3p	ENSGALG00000001639
gga-miR-2131-5p	ENSGALG00000001639
gga-miR-146a-3p	ENSGALG00000001640
gga-miR-3529	ENSGALG00000001640
gga-miR-1451-5p	ENSGALG00000001642
gga-miR-30c-2-3p	ENSGALG00000001642
gga-miR-2954	ENSGALG00000001644
gga-miR-1451-5p	ENSGALG00000001645
gga-miR-219b	ENSGALG00000001645
gga-miR-6548-5p	ENSGALG00000001645
gga-miR-3529	ENSGALG00000001649
gga-miR-199-5p	ENSGALG00000001653
gga-miR-222b-3p	ENSGALG00000001653
gga-miR-146a-5p	ENSGALG00000001654
gga-miR-146c-5p	ENSGALG00000001654
gga-miR-184-3p	ENSGALG00000001656
gga-miR-30c-2-3p	ENSGALG00000001656
gga-miR-3529	ENSGALG00000001661
gga-miR-455-3p	ENSGALG00000001661
gga-miR-2131-3p	ENSGALG00000001662
gga-miR-301a-3p	ENSGALG00000001662
gga-miR-30a-3p	ENSGALG00000001662
gga-miR-456-3p	ENSGALG00000001662
gga-miR-92-3p	ENSGALG00000001662
gga-miR-1684a-3p	ENSGALG00000001664
gga-miR-456-3p	ENSGALG00000001664
gga-miR-92-3p	ENSGALG00000001668
gga-miR-101-2-5p	ENSGALG00000001672
gga-miR-6548-5p	ENSGALG00000001677
gga-miR-199-5p	ENSGALG00000001678
gga-miR-221-3p	ENSGALG00000001678
gga-miR-456-3p	ENSGALG00000001684
gga-miR-142-5p	ENSGALG00000001688
gga-miR-146a-3p	ENSGALG00000001688
gga-miR-146b-5p	ENSGALG00000001688
gga-miR-16-5p	ENSGALG00000001688
gga-miR-2954	ENSGALG00000001688
gga-miR-301a-3p	ENSGALG00000001688
gga-miR-301b-3p	ENSGALG00000001688
gga-miR-456-3p	ENSGALG00000001688
gga-miR-1329-5p	ENSGALG00000001690
gga-miR-155	ENSGALG00000001692
gga-miR-146a-3p	ENSGALG00000001693
gga-miR-2131-5p	ENSGALG00000001693
gga-miR-2954	ENSGALG00000001693
gga-miR-146c-3p	ENSGALG00000001694
gga-miR-193b-3p	ENSGALG00000001694
gga-miR-199-5p	ENSGALG00000001694
gga-miR-456-3p	ENSGALG00000001694
gga-miR-1451-5p	ENSGALG00000001695
gga-miR-155	ENSGALG00000001695
gga-miR-203a	ENSGALG00000001695
gga-miR-3529	ENSGALG00000001695
gga-miR-6548-5p	ENSGALG00000001695
gga-miR-1329-5p	ENSGALG00000001698
gga-miR-146b-5p	ENSGALG00000001702
gga-miR-30c-2-3p	ENSGALG00000001702
gga-miR-6548-5p	ENSGALG00000001705
gga-miR-199-5p	ENSGALG00000001706
gga-miR-16-5p	ENSGALG00000001710
gga-miR-30c-2-3p	ENSGALG00000001710
gga-miR-6548-5p	ENSGALG00000001710
gga-miR-199-5p	ENSGALG00000001712
gga-miR-456-3p	ENSGALG00000001712
gga-miR-16-5p	ENSGALG00000001716
gga-miR-2954	ENSGALG00000001716
gga-miR-1416-5p	ENSGALG00000001717
gga-miR-146a-3p	ENSGALG00000001717
gga-miR-456-3p	ENSGALG00000001717
gga-miR-301b-3p	ENSGALG00000001718
gga-miR-30c-2-3p	ENSGALG00000001718
gga-miR-1329-5p	ENSGALG00000001719
gga-miR-16-5p	ENSGALG00000001719
gga-miR-146a-3p	ENSGALG00000001721
gga-miR-184-3p	ENSGALG00000001721
gga-miR-30c-2-3p	ENSGALG00000001721
gga-miR-6548-5p	ENSGALG00000001721
gga-miR-146c-5p	ENSGALG00000001722
gga-miR-184-3p	ENSGALG00000001722
gga-miR-221-3p	ENSGALG00000001723
gga-miR-222b-3p	ENSGALG00000001723
gga-miR-193b-3p	ENSGALG00000001725
gga-miR-2954	ENSGALG00000001725
gga-miR-375	ENSGALG00000001725
gga-miR-456-3p	ENSGALG00000001727
gga-miR-30c-2-3p	ENSGALG00000001729
gga-miR-429-3p	ENSGALG00000001729
gga-miR-16-5p	ENSGALG00000001730
gga-miR-18a-5p	ENSGALG00000001730
gga-miR-2131-5p	ENSGALG00000001730
gga-miR-2954	ENSGALG00000001730
gga-miR-460a-3p	ENSGALG00000001730
gga-miR-221-3p	ENSGALG00000001731
gga-miR-30d	ENSGALG00000001731
gga-miR-199-5p	ENSGALG00000001732
gga-miR-30d	ENSGALG00000001732
gga-miR-456-3p	ENSGALG00000001732
gga-miR-2131-5p	ENSGALG00000001733
gga-miR-301b-3p	ENSGALG00000001733
gga-miR-460a-3p	ENSGALG00000001733
gga-miR-456-3p	ENSGALG00000001734
gga-miR-2954	ENSGALG00000001735
gga-miR-2131-5p	ENSGALG00000001737
gga-miR-10b-3p	ENSGALG00000001741
gga-miR-30c-2-3p	ENSGALG00000001750
gga-miR-3529	ENSGALG00000001750
gga-miR-92-3p	ENSGALG00000001753
gga-miR-146a-3p	ENSGALG00000001756
gga-miR-146c-3p	ENSGALG00000001758
gga-miR-16-5p	ENSGALG00000001759
gga-miR-301a-3p	ENSGALG00000001759
gga-miR-301b-3p	ENSGALG00000001759
gga-miR-3529	ENSGALG00000001759
gga-miR-146a-5p	ENSGALG00000001761
gga-miR-146b-5p	ENSGALG00000001761
gga-miR-146c-5p	ENSGALG00000001761
gga-miR-301a-3p	ENSGALG00000001761
gga-miR-301b-3p	ENSGALG00000001761
gga-miR-455-3p	ENSGALG00000001764
gga-miR-456-3p	ENSGALG00000001764
gga-miR-146a-3p	ENSGALG00000001766
gga-miR-2954	ENSGALG00000001766
gga-miR-1451-5p	ENSGALG00000001768
gga-miR-146a-3p	ENSGALG00000001768
gga-miR-146a-5p	ENSGALG00000001768
gga-miR-146b-5p	ENSGALG00000001768
gga-miR-146c-5p	ENSGALG00000001768
gga-miR-1684a-3p	ENSGALG00000001768
gga-miR-181a-3p	ENSGALG00000001768
gga-miR-301b-3p	ENSGALG00000001768
gga-miR-3529	ENSGALG00000001768
gga-miR-429-3p	ENSGALG00000001770
gga-miR-199-5p	ENSGALG00000001772
gga-miR-2131-5p	ENSGALG00000001772
gga-miR-455-3p	ENSGALG00000001773
gga-miR-6548-5p	ENSGALG00000001773
gga-miR-184-3p	ENSGALG00000001774
gga-miR-2131-3p	ENSGALG00000001774
gga-miR-222b-3p	ENSGALG00000001774
gga-miR-455-5p	ENSGALG00000001774
gga-miR-16-5p	ENSGALG00000001775
gga-miR-219b	ENSGALG00000001775
gga-miR-30c-2-3p	ENSGALG00000001775
gga-miR-3529	ENSGALG00000001779
gga-miR-16-5p	ENSGALG00000001780
gga-miR-193b-3p	ENSGALG00000001780
gga-miR-2131-5p	ENSGALG00000001780
gga-miR-92-3p	ENSGALG00000001780
gga-miR-101-2-5p	ENSGALG00000001782
gga-miR-2131-5p	ENSGALG00000001782
gga-miR-92-3p	ENSGALG00000001782
gga-miR-455-3p	ENSGALG00000001785
gga-miR-30d	ENSGALG00000001786
gga-miR-1329-5p	ENSGALG00000001787
gga-miR-146c-3p	ENSGALG00000001789
gga-miR-147	ENSGALG00000001790
gga-miR-1451-5p	ENSGALG00000001791
gga-miR-16-5p	ENSGALG00000001791
gga-miR-455-3p	ENSGALG00000001795
gga-miR-146a-3p	ENSGALG00000001797
gga-miR-456-3p	ENSGALG00000001797
gga-miR-146a-3p	ENSGALG00000001798
gga-miR-92-3p	ENSGALG00000001798
gga-miR-26a-3p	ENSGALG00000001799
gga-miR-199-5p	ENSGALG00000001800
gga-miR-1329-5p	ENSGALG00000001801
gga-miR-146a-3p	ENSGALG00000001801
gga-miR-146c-3p	ENSGALG00000001801
gga-miR-1729-5p	ENSGALG00000001801
gga-miR-146a-5p	ENSGALG00000001802
gga-miR-146c-5p	ENSGALG00000001802
gga-miR-16-5p	ENSGALG00000001802
gga-miR-18a-5p	ENSGALG00000001802
gga-miR-6548-5p	ENSGALG00000001802
gga-miR-1329-5p	ENSGALG00000001803
gga-miR-146c-3p	ENSGALG00000001806
gga-miR-26a-3p	ENSGALG00000001807
gga-miR-146c-3p	ENSGALG00000001808
gga-miR-148a-5p	ENSGALG00000001808
gga-miR-146a-3p	ENSGALG00000001809
gga-miR-146a-5p	ENSGALG00000001809
gga-miR-146b-5p	ENSGALG00000001809
gga-miR-146c-5p	ENSGALG00000001809
gga-miR-155	ENSGALG00000001809
gga-miR-181a-3p	ENSGALG00000001809
gga-miR-30c-2-3p	ENSGALG00000001809
gga-miR-456-3p	ENSGALG00000001809
gga-miR-146a-3p	ENSGALG00000001812
gga-miR-16-5p	ENSGALG00000001812
gga-miR-2954	ENSGALG00000001812
gga-miR-455-3p	ENSGALG00000001812
gga-miR-146a-5p	ENSGALG00000001816
gga-miR-146c-5p	ENSGALG00000001816
gga-miR-16-5p	ENSGALG00000001817
gga-miR-199-5p	ENSGALG00000001817
gga-miR-456-3p	ENSGALG00000001817
gga-miR-146c-5p	ENSGALG00000001823
gga-miR-456-3p	ENSGALG00000001823
gga-let-7c-5p	ENSGALG00000001826
gga-miR-2131-5p	ENSGALG00000001826
gga-miR-2954	ENSGALG00000001826
gga-miR-301b-3p	ENSGALG00000001827
gga-miR-1451-5p	ENSGALG00000001828
gga-miR-146a-3p	ENSGALG00000001828
gga-miR-30c-2-3p	ENSGALG00000001828
gga-miR-455-3p	ENSGALG00000001828
gga-miR-2954	ENSGALG00000001833
gga-miR-1729-5p	ENSGALG00000001835
gga-miR-2131-3p	ENSGALG00000001835
gga-miR-1329-5p	ENSGALG00000001836
gga-miR-1451-5p	ENSGALG00000001837
gga-miR-460a-3p	ENSGALG00000001837
gga-miR-1684a-3p	ENSGALG00000001838
gga-miR-221-3p	ENSGALG00000001838
gga-miR-456-3p	ENSGALG00000001838
gga-miR-1416-5p	ENSGALG00000001840
gga-miR-146a-3p	ENSGALG00000001840
gga-miR-2954	ENSGALG00000001841
gga-miR-1451-5p	ENSGALG00000001842
gga-miR-30c-2-3p	ENSGALG00000001845
gga-miR-460a-3p	ENSGALG00000001846
gga-miR-199-5p	ENSGALG00000001847
gga-miR-30c-2-3p	ENSGALG00000001847
gga-miR-199-5p	ENSGALG00000001848
gga-miR-146a-3p	ENSGALG00000001849
gga-miR-181a-3p	ENSGALG00000001849
gga-miR-18a-5p	ENSGALG00000001849
gga-miR-199-5p	ENSGALG00000001849
gga-miR-2131-5p	ENSGALG00000001849
gga-miR-2954	ENSGALG00000001849
gga-miR-30c-2-3p	ENSGALG00000001849
gga-miR-3529	ENSGALG00000001849
gga-miR-455-3p	ENSGALG00000001849
gga-miR-2131-3p	ENSGALG00000001850
gga-miR-301a-3p	ENSGALG00000001850
gga-miR-301b-3p	ENSGALG00000001850
gga-miR-2131-5p	ENSGALG00000001851
gga-miR-455-3p	ENSGALG00000001851
gga-miR-1329-5p	ENSGALG00000001854
gga-miR-2954	ENSGALG00000001854
gga-miR-30a-3p	ENSGALG00000001854
gga-miR-10b-3p	ENSGALG00000001857
gga-miR-455-3p	ENSGALG00000001857
gga-miR-455-5p	ENSGALG00000001857
gga-miR-16-5p	ENSGALG00000001863
gga-miR-2131-3p	ENSGALG00000001863
gga-miR-460a-3p	ENSGALG00000001863
gga-miR-101-2-5p	ENSGALG00000001864
gga-miR-6548-5p	ENSGALG00000001864
gga-miR-146a-3p	ENSGALG00000001866
gga-miR-3529	ENSGALG00000001869
gga-miR-18a-5p	ENSGALG00000001870
gga-miR-147	ENSGALG00000001871
gga-miR-146a-3p	ENSGALG00000001872
gga-miR-184-3p	ENSGALG00000001874
gga-miR-456-3p	ENSGALG00000001874
gga-let-7c-5p	ENSGALG00000001875
gga-miR-1684a-3p	ENSGALG00000001876
gga-miR-301b-3p	ENSGALG00000001876
gga-miR-18a-5p	ENSGALG00000001879
gga-miR-456-3p	ENSGALG00000001879
gga-miR-2131-5p	ENSGALG00000001880
gga-miR-30c-2-3p	ENSGALG00000001880
gga-miR-456-3p	ENSGALG00000001880
gga-miR-456-3p	ENSGALG00000001881
gga-miR-460a-3p	ENSGALG00000001881
gga-miR-460a-3p	ENSGALG00000001882
gga-miR-16-5p	ENSGALG00000001883
gga-miR-184-3p	ENSGALG00000001883
gga-miR-30c-2-3p	ENSGALG00000001883
gga-miR-456-3p	ENSGALG00000001883
gga-miR-460a-3p	ENSGALG00000001885
gga-miR-155	ENSGALG00000001896
gga-miR-2131-5p	ENSGALG00000001898
gga-miR-146a-3p	ENSGALG00000001900
gga-let-7c-5p	ENSGALG00000001901
gga-miR-142-5p	ENSGALG00000001905
gga-miR-193b-3p	ENSGALG00000001905
gga-miR-455-3p	ENSGALG00000001905
gga-miR-456-3p	ENSGALG00000001905
gga-miR-199-5p	ENSGALG00000001907
gga-miR-30c-2-3p	ENSGALG00000001907
gga-miR-34a-3p	ENSGALG00000001907
gga-miR-456-3p	ENSGALG00000001908
gga-miR-146a-3p	ENSGALG00000001910
gga-miR-193b-3p	ENSGALG00000001910
gga-miR-2131-5p	ENSGALG00000001910
gga-miR-30a-3p	ENSGALG00000001910
gga-miR-6548-5p	ENSGALG00000001910
gga-miR-193b-3p	ENSGALG00000001912
gga-miR-146a-3p	ENSGALG00000001915
gga-miR-30a-3p	ENSGALG00000001915
gga-miR-146c-3p	ENSGALG00000001916
gga-miR-146a-3p	ENSGALG00000001917
gga-miR-16-5p	ENSGALG00000001917
gga-miR-455-3p	ENSGALG00000001917
gga-miR-184-3p	ENSGALG00000001921
gga-miR-219b	ENSGALG00000001925
gga-miR-6548-5p	ENSGALG00000001932
gga-miR-146c-3p	ENSGALG00000001933
gga-miR-2954	ENSGALG00000001933
gga-miR-6548-5p	ENSGALG00000001935
gga-miR-193b-3p	ENSGALG00000001936
gga-miR-30a-3p	ENSGALG00000001936
gga-miR-455-3p	ENSGALG00000001936
gga-miR-203a	ENSGALG00000001938
gga-miR-456-3p	ENSGALG00000001938
gga-miR-16-5p	ENSGALG00000001939
gga-miR-2131-5p	ENSGALG00000001939
gga-miR-30c-2-3p	ENSGALG00000001939
gga-miR-146a-3p	ENSGALG00000001943
gga-miR-455-3p	ENSGALG00000001943
gga-miR-146a-3p	ENSGALG00000001944
gga-miR-456-3p	ENSGALG00000001944
gga-miR-455-5p	ENSGALG00000001947
gga-miR-456-3p	ENSGALG00000001947
gga-miR-375	ENSGALG00000001949
gga-miR-456-3p	ENSGALG00000001951
gga-miR-148a-5p	ENSGALG00000001954
gga-miR-184-3p	ENSGALG00000001954
gga-miR-6548-5p	ENSGALG00000001954
gga-miR-146a-5p	ENSGALG00000001957
gga-miR-146c-5p	ENSGALG00000001957
gga-miR-16-5p	ENSGALG00000001957
gga-miR-456-3p	ENSGALG00000001957
gga-miR-6548-5p	ENSGALG00000001957
gga-miR-1416-5p	ENSGALG00000001962
gga-miR-146a-3p	ENSGALG00000001962
gga-miR-146a-5p	ENSGALG00000001962
gga-miR-30c-2-3p	ENSGALG00000001962
gga-let-7c-5p	ENSGALG00000001963
gga-miR-221-3p	ENSGALG00000001964
gga-miR-301a-3p	ENSGALG00000001964
gga-miR-301b-3p	ENSGALG00000001964
gga-miR-6548-5p	ENSGALG00000001964
gga-miR-199-5p	ENSGALG00000001965
gga-miR-455-3p	ENSGALG00000001965
gga-miR-146a-3p	ENSGALG00000001966
gga-miR-184-3p	ENSGALG00000001966
gga-miR-30c-2-3p	ENSGALG00000001966
gga-miR-146a-3p	ENSGALG00000001967
gga-miR-221-3p	ENSGALG00000001967
gga-miR-2954	ENSGALG00000001967
gga-miR-6548-5p	ENSGALG00000001967
gga-miR-1729-5p	ENSGALG00000001973
gga-miR-146a-3p	ENSGALG00000001977
gga-miR-2131-5p	ENSGALG00000001977
gga-miR-30c-2-3p	ENSGALG00000001977
gga-miR-146a-3p	ENSGALG00000001979
gga-miR-456-3p	ENSGALG00000001979
gga-miR-193b-3p	ENSGALG00000001981
gga-miR-3529	ENSGALG00000001981
gga-miR-455-5p	ENSGALG00000001981
gga-miR-222b-3p	ENSGALG00000001983
gga-miR-221-3p	ENSGALG00000001985
gga-miR-1329-5p	ENSGALG00000001986
gga-miR-193b-3p	ENSGALG00000001986
gga-miR-3529	ENSGALG00000001986
gga-miR-1451-5p	ENSGALG00000001992
gga-miR-455-5p	ENSGALG00000001992
gga-miR-456-3p	ENSGALG00000001994
gga-miR-10b-3p	ENSGALG00000001995
gga-miR-18a-5p	ENSGALG00000001995
gga-miR-456-3p	ENSGALG00000001995
gga-miR-30c-2-3p	ENSGALG00000001998
gga-miR-1451-5p	ENSGALG00000002005
gga-miR-146c-3p	ENSGALG00000002005
gga-miR-18a-5p	ENSGALG00000002007
gga-miR-16-5p	ENSGALG00000002008
gga-miR-3529	ENSGALG00000002008
gga-miR-2954	ENSGALG00000002010
gga-miR-301a-3p	ENSGALG00000002010
gga-miR-301b-3p	ENSGALG00000002010
gga-miR-30c-2-3p	ENSGALG00000002012
gga-miR-34a-3p	ENSGALG00000002015
gga-miR-146c-3p	ENSGALG00000002018
gga-miR-147	ENSGALG00000002018
gga-miR-18a-5p	ENSGALG00000002018
gga-miR-193b-3p	ENSGALG00000002018
gga-miR-2131-5p	ENSGALG00000002018
gga-miR-184-3p	ENSGALG00000002020
gga-miR-1451-5p	ENSGALG00000002021
gga-miR-455-5p	ENSGALG00000002022
gga-miR-18a-5p	ENSGALG00000002024
gga-miR-455-5p	ENSGALG00000002024
gga-miR-456-3p	ENSGALG00000002026
gga-miR-301b-3p	ENSGALG00000002028
gga-miR-146a-3p	ENSGALG00000002030
gga-miR-146a-5p	ENSGALG00000002030
gga-miR-146c-5p	ENSGALG00000002030
gga-miR-148a-5p	ENSGALG00000002030
gga-miR-16-5p	ENSGALG00000002030
gga-miR-146a-3p	ENSGALG00000002040
gga-miR-146a-5p	ENSGALG00000002040
gga-miR-146b-5p	ENSGALG00000002040
gga-miR-146c-5p	ENSGALG00000002040
gga-miR-1729-5p	ENSGALG00000002040
gga-miR-34a-3p	ENSGALG00000002040
gga-miR-6548-5p	ENSGALG00000002040
gga-miR-1329-5p	ENSGALG00000002041
gga-miR-146a-3p	ENSGALG00000002041
gga-miR-146c-5p	ENSGALG00000002041
gga-miR-2131-5p	ENSGALG00000002041
gga-miR-146a-3p	ENSGALG00000002043
gga-miR-184-3p	ENSGALG00000002043
gga-miR-429-3p	ENSGALG00000002046
gga-miR-3529	ENSGALG00000002048
gga-miR-1329-5p	ENSGALG00000002050
gga-miR-184-3p	ENSGALG00000002051
gga-miR-181a-3p	ENSGALG00000002053
gga-miR-456-3p	ENSGALG00000002053
gga-miR-1329-5p	ENSGALG00000002054
gga-miR-146a-3p	ENSGALG00000002054
gga-miR-155	ENSGALG00000002054
gga-miR-2954	ENSGALG00000002054
gga-miR-3529	ENSGALG00000002054
gga-miR-199-5p	ENSGALG00000002057
gga-miR-142-5p	ENSGALG00000002062
gga-miR-146a-3p	ENSGALG00000002062
gga-miR-2131-5p	ENSGALG00000002062
gga-miR-2954	ENSGALG00000002062
gga-miR-146a-3p	ENSGALG00000002064
gga-miR-193b-3p	ENSGALG00000002066
gga-miR-146c-3p	ENSGALG00000002070
gga-miR-147	ENSGALG00000002070
gga-miR-16-5p	ENSGALG00000002070
gga-miR-34a-3p	ENSGALG00000002070
gga-miR-6548-5p	ENSGALG00000002070
gga-miR-199-5p	ENSGALG00000002076
gga-miR-142-5p	ENSGALG00000002078
gga-miR-2954	ENSGALG00000002078
gga-miR-30c-2-3p	ENSGALG00000002078
gga-miR-456-3p	ENSGALG00000002078
gga-miR-1329-5p	ENSGALG00000002080
gga-miR-1451-5p	ENSGALG00000002080
gga-miR-199-5p	ENSGALG00000002080
gga-miR-301b-3p	ENSGALG00000002080
gga-miR-456-3p	ENSGALG00000002081
gga-miR-146a-3p	ENSGALG00000002082
gga-miR-199-5p	ENSGALG00000002082
gga-miR-92-3p	ENSGALG00000002082
gga-miR-199-5p	ENSGALG00000002083
gga-miR-2131-5p	ENSGALG00000002083
gga-miR-6548-5p	ENSGALG00000002084
gga-miR-221-3p	ENSGALG00000002086
gga-miR-222b-3p	ENSGALG00000002086
gga-miR-3529	ENSGALG00000002086
gga-miR-18a-5p	ENSGALG00000002088
gga-miR-221-3p	ENSGALG00000002088
gga-miR-222b-3p	ENSGALG00000002088
gga-miR-193b-3p	ENSGALG00000002090
gga-miR-30c-2-3p	ENSGALG00000002093
gga-miR-456-3p	ENSGALG00000002093
gga-miR-193b-3p	ENSGALG00000002097
gga-miR-146a-3p	ENSGALG00000002098
gga-miR-193b-3p	ENSGALG00000002098
gga-miR-146a-5p	ENSGALG00000002105
gga-miR-146b-5p	ENSGALG00000002105
gga-miR-146c-5p	ENSGALG00000002105
gga-miR-221-3p	ENSGALG00000002106
gga-miR-222b-3p	ENSGALG00000002106
gga-miR-146a-5p	ENSGALG00000002108
gga-miR-146b-5p	ENSGALG00000002108
gga-miR-146c-5p	ENSGALG00000002108
gga-miR-148a-5p	ENSGALG00000002108
gga-miR-456-3p	ENSGALG00000002108
gga-miR-146c-3p	ENSGALG00000002111
gga-miR-34a-3p	ENSGALG00000002111
gga-miR-460a-3p	ENSGALG00000002111
gga-miR-460a-3p	ENSGALG00000002112
gga-miR-456-3p	ENSGALG00000002113
gga-miR-184-3p	ENSGALG00000002114
gga-miR-146a-3p	ENSGALG00000002116
gga-miR-146a-5p	ENSGALG00000002119
gga-miR-146b-5p	ENSGALG00000002119
gga-miR-455-3p	ENSGALG00000002119
gga-miR-146c-3p	ENSGALG00000002121
gga-miR-2131-5p	ENSGALG00000002121
gga-miR-1451-5p	ENSGALG00000002124
gga-miR-30c-2-3p	ENSGALG00000002124
gga-miR-456-3p	ENSGALG00000002124
gga-miR-101-2-5p	ENSGALG00000002128
gga-miR-146a-3p	ENSGALG00000002128
gga-miR-16-5p	ENSGALG00000002128
gga-miR-199-5p	ENSGALG00000002128
gga-miR-221-3p	ENSGALG00000002130
gga-miR-2131-5p	ENSGALG00000002131
gga-miR-147	ENSGALG00000002136
gga-miR-184-3p	ENSGALG00000002137
gga-miR-30c-2-3p	ENSGALG00000002137
gga-miR-2131-5p	ENSGALG00000002139
gga-miR-221-3p	ENSGALG00000002140
gga-miR-222b-3p	ENSGALG00000002140
gga-miR-2954	ENSGALG00000002140
gga-miR-375	ENSGALG00000002140
gga-miR-6548-5p	ENSGALG00000002140
gga-miR-456-3p	ENSGALG00000002141
gga-miR-456-3p	ENSGALG00000002142
gga-miR-10b-3p	ENSGALG00000002144
gga-miR-146c-5p	ENSGALG00000002144
gga-miR-184-3p	ENSGALG00000002144
gga-miR-2131-5p	ENSGALG00000002145
gga-miR-301b-3p	ENSGALG00000002145
gga-miR-460a-3p	ENSGALG00000002147
gga-miR-146a-3p	ENSGALG00000002150
gga-miR-3529	ENSGALG00000002150
gga-miR-146a-3p	ENSGALG00000002152
gga-miR-146a-3p	ENSGALG00000002158
gga-miR-456-3p	ENSGALG00000002158
gga-miR-455-3p	ENSGALG00000002159
gga-miR-146a-3p	ENSGALG00000002160
gga-miR-2954	ENSGALG00000002162
gga-miR-6548-5p	ENSGALG00000002162
gga-miR-455-3p	ENSGALG00000002164
gga-miR-146a-3p	ENSGALG00000002165
gga-miR-16-5p	ENSGALG00000002165
gga-miR-184-3p	ENSGALG00000002165
gga-miR-30a-3p	ENSGALG00000002167
gga-miR-1329-5p	ENSGALG00000002170
gga-miR-146a-3p	ENSGALG00000002172
gga-miR-2954	ENSGALG00000002172
gga-let-7c-5p	ENSGALG00000002175
gga-miR-1329-5p	ENSGALG00000002175
gga-miR-146a-3p	ENSGALG00000002175
gga-miR-146a-3p	ENSGALG00000002179
gga-miR-16-5p	ENSGALG00000002179
gga-miR-456-3p	ENSGALG00000002182
gga-miR-2131-3p	ENSGALG00000002183
gga-miR-6548-5p	ENSGALG00000002183
gga-miR-1329-5p	ENSGALG00000002184
gga-miR-456-3p	ENSGALG00000002184
gga-miR-16-5p	ENSGALG00000002186
gga-miR-30c-2-3p	ENSGALG00000002187
gga-miR-193b-3p	ENSGALG00000002189
gga-miR-301a-3p	ENSGALG00000002192
gga-miR-301b-3p	ENSGALG00000002192
gga-miR-429-3p	ENSGALG00000002192
gga-miR-456-3p	ENSGALG00000002192
gga-miR-16-5p	ENSGALG00000002193
gga-miR-2131-5p	ENSGALG00000002193
gga-miR-6548-5p	ENSGALG00000002193
gga-miR-92-3p	ENSGALG00000002193
gga-miR-184-3p	ENSGALG00000002194
gga-miR-184-3p	ENSGALG00000002197
gga-miR-146a-3p	ENSGALG00000002198
gga-miR-16-5p	ENSGALG00000002198
gga-miR-184-3p	ENSGALG00000002198
gga-miR-30d	ENSGALG00000002198
gga-miR-456-3p	ENSGALG00000002198
gga-miR-1329-5p	ENSGALG00000002199
gga-miR-146a-3p	ENSGALG00000002199
gga-miR-184-3p	ENSGALG00000002199
gga-miR-2954	ENSGALG00000002199
gga-miR-460a-3p	ENSGALG00000002199
gga-miR-6548-5p	ENSGALG00000002200
gga-miR-146a-5p	ENSGALG00000002201
gga-miR-146b-5p	ENSGALG00000002201
gga-miR-146c-5p	ENSGALG00000002201
gga-miR-2131-5p	ENSGALG00000002201
gga-miR-2954	ENSGALG00000002201
gga-miR-30c-2-3p	ENSGALG00000002201
gga-miR-456-3p	ENSGALG00000002203
[truncated: 17,450 more rows]
