# Supplementary material for: Reticuloendotheliosis virus and avian leukosis virus subgroup J synergistically increase the accumulation of exosomal miRNAs
Source: Retrovirology. 2018 Jul 3;15:45. doi: 10.1186/s12977-018-0427-0 (PMC6029113; doi:10.1186/s12977-018-0427-0)
Supplement: Supplementary file 2 — Additional file 2. The potential miRNA targets of the differentially expressed miRNA between ExoRJ and ExoR. Numerous target genes, 6058 for 16 miRNAs, were predicted as potential miRNA targets. [file 12977_2018_427_MOESM2_ESM.xlsx]

## Sheet: Sheet1
miRNA_ID	Target_ID
gga-let-7a-2-3p	ENSGALG00000000168
gga-let-7a-2-3p	ENSGALG00000000231
gga-let-7a-2-3p	ENSGALG00000000247
gga-let-7a-2-3p	ENSGALG00000000386
gga-let-7a-2-3p	ENSGALG00000000615
gga-let-7a-2-3p	ENSGALG00000000642
gga-let-7a-2-3p	ENSGALG00000000720
gga-let-7a-2-3p	ENSGALG00000000733
gga-let-7a-2-3p	ENSGALG00000000779
gga-let-7a-2-3p	ENSGALG00000001293
gga-let-7a-2-3p	ENSGALG00000001577
gga-let-7a-2-3p	ENSGALG00000001759
gga-let-7a-2-3p	ENSGALG00000002531
gga-let-7a-2-3p	ENSGALG00000002723
gga-let-7a-2-3p	ENSGALG00000002800
gga-let-7a-2-3p	ENSGALG00000002841
gga-let-7a-2-3p	ENSGALG00000002921
gga-let-7a-2-3p	ENSGALG00000002964
gga-let-7a-2-3p	ENSGALG00000003108
gga-let-7a-2-3p	ENSGALG00000003126
gga-let-7a-2-3p	ENSGALG00000003541
gga-let-7a-2-3p	ENSGALG00000003553
gga-let-7a-2-3p	ENSGALG00000003578
gga-let-7a-2-3p	ENSGALG00000003833
gga-let-7a-2-3p	ENSGALG00000003943
gga-let-7a-2-3p	ENSGALG00000004515
gga-let-7a-2-3p	ENSGALG00000005084
gga-let-7a-2-3p	ENSGALG00000005094
gga-let-7a-2-3p	ENSGALG00000005188
gga-let-7a-2-3p	ENSGALG00000005316
gga-let-7a-2-3p	ENSGALG00000005321
gga-let-7a-2-3p	ENSGALG00000005508
gga-let-7a-2-3p	ENSGALG00000005519
gga-let-7a-2-3p	ENSGALG00000005674
gga-let-7a-2-3p	ENSGALG00000005685
gga-let-7a-2-3p	ENSGALG00000005692
gga-let-7a-2-3p	ENSGALG00000005751
gga-let-7a-2-3p	ENSGALG00000005832
gga-let-7a-2-3p	ENSGALG00000006002
gga-let-7a-2-3p	ENSGALG00000006038
gga-let-7a-2-3p	ENSGALG00000006056
gga-let-7a-2-3p	ENSGALG00000006526
gga-let-7a-2-3p	ENSGALG00000006568
gga-let-7a-2-3p	ENSGALG00000006688
gga-let-7a-2-3p	ENSGALG00000006756
gga-let-7a-2-3p	ENSGALG00000006855
gga-let-7a-2-3p	ENSGALG00000006968
gga-let-7a-2-3p	ENSGALG00000006997
gga-let-7a-2-3p	ENSGALG00000007118
gga-let-7a-2-3p	ENSGALG00000007268
gga-let-7a-2-3p	ENSGALG00000007331
gga-let-7a-2-3p	ENSGALG00000007537
gga-let-7a-2-3p	ENSGALG00000007579
gga-let-7a-2-3p	ENSGALG00000007628
gga-let-7a-2-3p	ENSGALG00000007719
gga-let-7a-2-3p	ENSGALG00000008318
gga-let-7a-2-3p	ENSGALG00000008515
gga-let-7a-2-3p	ENSGALG00000008523
gga-let-7a-2-3p	ENSGALG00000008527
gga-let-7a-2-3p	ENSGALG00000008546
gga-let-7a-2-3p	ENSGALG00000009063
gga-let-7a-2-3p	ENSGALG00000009257
gga-let-7a-2-3p	ENSGALG00000009390
gga-let-7a-2-3p	ENSGALG00000009445
gga-let-7a-2-3p	ENSGALG00000009507
gga-let-7a-2-3p	ENSGALG00000009665
gga-let-7a-2-3p	ENSGALG00000009815
gga-let-7a-2-3p	ENSGALG00000009867
gga-let-7a-2-3p	ENSGALG00000010049
gga-let-7a-2-3p	ENSGALG00000010061
gga-let-7a-2-3p	ENSGALG00000010227
gga-let-7a-2-3p	ENSGALG00000010436
gga-let-7a-2-3p	ENSGALG00000010542
gga-let-7a-2-3p	ENSGALG00000010967
gga-let-7a-2-3p	ENSGALG00000010999
gga-let-7a-2-3p	ENSGALG00000011200
gga-let-7a-2-3p	ENSGALG00000011296
gga-let-7a-2-3p	ENSGALG00000011502
gga-let-7a-2-3p	ENSGALG00000011567
gga-let-7a-2-3p	ENSGALG00000011680
gga-let-7a-2-3p	ENSGALG00000011682
gga-let-7a-2-3p	ENSGALG00000011704
gga-let-7a-2-3p	ENSGALG00000011797
gga-let-7a-2-3p	ENSGALG00000011798
gga-let-7a-2-3p	ENSGALG00000012486
gga-let-7a-2-3p	ENSGALG00000012968
gga-let-7a-2-3p	ENSGALG00000013146
gga-let-7a-2-3p	ENSGALG00000013657
gga-let-7a-2-3p	ENSGALG00000013852
gga-let-7a-2-3p	ENSGALG00000013912
gga-let-7a-2-3p	ENSGALG00000014168
gga-let-7a-2-3p	ENSGALG00000014235
gga-let-7a-2-3p	ENSGALG00000014236
gga-let-7a-2-3p	ENSGALG00000014337
gga-let-7a-2-3p	ENSGALG00000014372
gga-let-7a-2-3p	ENSGALG00000014419
gga-let-7a-2-3p	ENSGALG00000014681
gga-let-7a-2-3p	ENSGALG00000014696
gga-let-7a-2-3p	ENSGALG00000014746
gga-let-7a-2-3p	ENSGALG00000014770
gga-let-7a-2-3p	ENSGALG00000014925
gga-let-7a-2-3p	ENSGALG00000015170
gga-let-7a-2-3p	ENSGALG00000015336
gga-let-7a-2-3p	ENSGALG00000015718
gga-let-7a-2-3p	ENSGALG00000015803
gga-let-7a-2-3p	ENSGALG00000015933
gga-let-7a-2-3p	ENSGALG00000016029
gga-let-7a-2-3p	ENSGALG00000016708
gga-let-7a-2-3p	ENSGALG00000016828
gga-let-7a-2-3p	ENSGALG00000016927
gga-let-7a-2-3p	ENSGALG00000017075
gga-let-7a-2-3p	ENSGALG00000017104
gga-let-7a-2-3p	ENSGALG00000018277
gga-let-7a-2-3p	ENSGALG00000018686
gga-let-7a-2-3p	ENSGALG00000021622
gga-let-7a-2-3p	ENSGALG00000022750
gga-let-7a-2-3p	ENSGALG00000022920
gga-let-7a-2-3p	ENSGALG00000023142
gga-let-7a-2-3p	ENSGALG00000023780
gga-let-7a-2-3p	ENSGALG00000025740
gga-let-7a-2-3p	ENSGALG00000026147
gga-let-7a-2-3p	ENSGALG00000026181
gga-let-7a-2-3p	ENSGALG00000026345
gga-let-7a-2-3p	ENSGALG00000026366
gga-let-7a-2-3p	ENSGALG00000026748
gga-let-7a-2-3p	ENSGALG00000026825
gga-let-7a-2-3p	ENSGALG00000027177
gga-let-7a-2-3p	ENSGALG00000027323
gga-let-7a-2-3p	ENSGALG00000027341
gga-let-7a-2-3p	ENSGALG00000027714
gga-let-7a-2-3p	ENSGALG00000028102
gga-let-7a-2-3p	ENSGALG00000028134
gga-let-7a-2-3p	ENSGALG00000028227
gga-let-7a-2-3p	ENSGALG00000028612
gga-let-7a-2-3p	ENSGALG00000028637
gga-let-7a-2-3p	ENSGALG00000028822
gga-let-7a-2-3p	ENSGALG00000028896
gga-miR-133c-3p	ENSGALG00000000041
gga-miR-133c-3p	ENSGALG00000000085
gga-miR-133c-3p	ENSGALG00000000091
gga-miR-133c-3p	ENSGALG00000000120
gga-miR-133c-3p	ENSGALG00000000162
gga-miR-133c-3p	ENSGALG00000000164
gga-miR-133c-3p	ENSGALG00000000177
gga-miR-133c-3p	ENSGALG00000000195
gga-miR-133c-3p	ENSGALG00000000293
gga-miR-133c-3p	ENSGALG00000000363
gga-miR-133c-3p	ENSGALG00000000394
gga-miR-133c-3p	ENSGALG00000000442
gga-miR-133c-3p	ENSGALG00000000454
gga-miR-133c-3p	ENSGALG00000000464
gga-miR-133c-3p	ENSGALG00000000468
gga-miR-133c-3p	ENSGALG00000000495
gga-miR-133c-3p	ENSGALG00000000577
gga-miR-133c-3p	ENSGALG00000000584
gga-miR-133c-3p	ENSGALG00000000618
gga-miR-133c-3p	ENSGALG00000000625
gga-miR-133c-3p	ENSGALG00000000630
gga-miR-133c-3p	ENSGALG00000000644
gga-miR-133c-3p	ENSGALG00000000657
gga-miR-133c-3p	ENSGALG00000000725
gga-miR-133c-3p	ENSGALG00000000739
gga-miR-133c-3p	ENSGALG00000000748
gga-miR-133c-3p	ENSGALG00000000795
gga-miR-133c-3p	ENSGALG00000000852
gga-miR-133c-3p	ENSGALG00000000865
gga-miR-133c-3p	ENSGALG00000000943
gga-miR-133c-3p	ENSGALG00000001001
gga-miR-133c-3p	ENSGALG00000001002
gga-miR-133c-3p	ENSGALG00000001007
gga-miR-133c-3p	ENSGALG00000001018
gga-miR-133c-3p	ENSGALG00000001023
gga-miR-133c-3p	ENSGALG00000001033
gga-miR-133c-3p	ENSGALG00000001042
gga-miR-133c-3p	ENSGALG00000001043
gga-miR-133c-3p	ENSGALG00000001111
gga-miR-133c-3p	ENSGALG00000001146
gga-miR-133c-3p	ENSGALG00000001161
gga-miR-133c-3p	ENSGALG00000001169
gga-miR-133c-3p	ENSGALG00000001188
gga-miR-133c-3p	ENSGALG00000001191
gga-miR-133c-3p	ENSGALG00000001202
gga-miR-133c-3p	ENSGALG00000001219
gga-miR-133c-3p	ENSGALG00000001226
gga-miR-133c-3p	ENSGALG00000001229
gga-miR-133c-3p	ENSGALG00000001235
gga-miR-133c-3p	ENSGALG00000001240
gga-miR-133c-3p	ENSGALG00000001263
gga-miR-133c-3p	ENSGALG00000001374
gga-miR-133c-3p	ENSGALG00000001377
gga-miR-133c-3p	ENSGALG00000001391
gga-miR-133c-3p	ENSGALG00000001405
gga-miR-133c-3p	ENSGALG00000001417
gga-miR-133c-3p	ENSGALG00000001443
gga-miR-133c-3p	ENSGALG00000001453
gga-miR-133c-3p	ENSGALG00000001485
gga-miR-133c-3p	ENSGALG00000001486
gga-miR-133c-3p	ENSGALG00000001519
gga-miR-133c-3p	ENSGALG00000001630
gga-miR-133c-3p	ENSGALG00000001631
gga-miR-133c-3p	ENSGALG00000001638
gga-miR-133c-3p	ENSGALG00000001672
gga-miR-133c-3p	ENSGALG00000001693
gga-miR-133c-3p	ENSGALG00000001701
gga-miR-133c-3p	ENSGALG00000001717
gga-miR-133c-3p	ENSGALG00000001729
gga-miR-133c-3p	ENSGALG00000001732
gga-miR-133c-3p	ENSGALG00000001797
gga-miR-133c-3p	ENSGALG00000001842
gga-miR-133c-3p	ENSGALG00000001869
gga-miR-133c-3p	ENSGALG00000001871
gga-miR-133c-3p	ENSGALG00000001881
gga-miR-133c-3p	ENSGALG00000001883
gga-miR-133c-3p	ENSGALG00000001948
gga-miR-133c-3p	ENSGALG00000001976
gga-miR-133c-3p	ENSGALG00000001978
gga-miR-133c-3p	ENSGALG00000002045
gga-miR-133c-3p	ENSGALG00000002067
gga-miR-133c-3p	ENSGALG00000002105
gga-miR-133c-3p	ENSGALG00000002112
gga-miR-133c-3p	ENSGALG00000002116
gga-miR-133c-3p	ENSGALG00000002117
gga-miR-133c-3p	ENSGALG00000002132
gga-miR-133c-3p	ENSGALG00000002167
gga-miR-133c-3p	ENSGALG00000002204
gga-miR-133c-3p	ENSGALG00000002221
gga-miR-133c-3p	ENSGALG00000002284
gga-miR-133c-3p	ENSGALG00000002302
gga-miR-133c-3p	ENSGALG00000002311
gga-miR-133c-3p	ENSGALG00000002375
gga-miR-133c-3p	ENSGALG00000002389
gga-miR-133c-3p	ENSGALG00000002448
gga-miR-133c-3p	ENSGALG00000002522
gga-miR-133c-3p	ENSGALG00000002535
gga-miR-133c-3p	ENSGALG00000002546
gga-miR-133c-3p	ENSGALG00000002548
gga-miR-133c-3p	ENSGALG00000002552
gga-miR-133c-3p	ENSGALG00000002553
gga-miR-133c-3p	ENSGALG00000002557
gga-miR-133c-3p	ENSGALG00000002588
gga-miR-133c-3p	ENSGALG00000002644
gga-miR-133c-3p	ENSGALG00000002649
gga-miR-133c-3p	ENSGALG00000002658
gga-miR-133c-3p	ENSGALG00000002678
gga-miR-133c-3p	ENSGALG00000002773
gga-miR-133c-3p	ENSGALG00000002779
gga-miR-133c-3p	ENSGALG00000002784
gga-miR-133c-3p	ENSGALG00000002872
gga-miR-133c-3p	ENSGALG00000002925
gga-miR-133c-3p	ENSGALG00000002974
gga-miR-133c-3p	ENSGALG00000003000
gga-miR-133c-3p	ENSGALG00000003007
gga-miR-133c-3p	ENSGALG00000003068
gga-miR-133c-3p	ENSGALG00000003108
gga-miR-133c-3p	ENSGALG00000003115
gga-miR-133c-3p	ENSGALG00000003381
gga-miR-133c-3p	ENSGALG00000003409
gga-miR-133c-3p	ENSGALG00000003472
gga-miR-133c-3p	ENSGALG00000003474
gga-miR-133c-3p	ENSGALG00000003546
gga-miR-133c-3p	ENSGALG00000003569
gga-miR-133c-3p	ENSGALG00000003594
gga-miR-133c-3p	ENSGALG00000003651
gga-miR-133c-3p	ENSGALG00000003654
gga-miR-133c-3p	ENSGALG00000003681
gga-miR-133c-3p	ENSGALG00000003742
gga-miR-133c-3p	ENSGALG00000003766
gga-miR-133c-3p	ENSGALG00000003774
gga-miR-133c-3p	ENSGALG00000003782
gga-miR-133c-3p	ENSGALG00000003875
gga-miR-133c-3p	ENSGALG00000003933
gga-miR-133c-3p	ENSGALG00000003977
gga-miR-133c-3p	ENSGALG00000003980
gga-miR-133c-3p	ENSGALG00000004002
gga-miR-133c-3p	ENSGALG00000004082
gga-miR-133c-3p	ENSGALG00000004121
gga-miR-133c-3p	ENSGALG00000004140
gga-miR-133c-3p	ENSGALG00000004169
gga-miR-133c-3p	ENSGALG00000004201
gga-miR-133c-3p	ENSGALG00000004260
gga-miR-133c-3p	ENSGALG00000004284
gga-miR-133c-3p	ENSGALG00000004288
gga-miR-133c-3p	ENSGALG00000004320
gga-miR-133c-3p	ENSGALG00000004328
gga-miR-133c-3p	ENSGALG00000004333
gga-miR-133c-3p	ENSGALG00000004346
gga-miR-133c-3p	ENSGALG00000004413
gga-miR-133c-3p	ENSGALG00000004420
gga-miR-133c-3p	ENSGALG00000004441
gga-miR-133c-3p	ENSGALG00000004446
gga-miR-133c-3p	ENSGALG00000004455
gga-miR-133c-3p	ENSGALG00000004466
gga-miR-133c-3p	ENSGALG00000004472
gga-miR-133c-3p	ENSGALG00000004487
gga-miR-133c-3p	ENSGALG00000004505
gga-miR-133c-3p	ENSGALG00000004510
gga-miR-133c-3p	ENSGALG00000004570
gga-miR-133c-3p	ENSGALG00000004619
gga-miR-133c-3p	ENSGALG00000004719
gga-miR-133c-3p	ENSGALG00000004727
gga-miR-133c-3p	ENSGALG00000004728
gga-miR-133c-3p	ENSGALG00000004736
gga-miR-133c-3p	ENSGALG00000004741
gga-miR-133c-3p	ENSGALG00000004742
gga-miR-133c-3p	ENSGALG00000004744
gga-miR-133c-3p	ENSGALG00000004754
gga-miR-133c-3p	ENSGALG00000004771
gga-miR-133c-3p	ENSGALG00000004798
gga-miR-133c-3p	ENSGALG00000004816
gga-miR-133c-3p	ENSGALG00000004839
gga-miR-133c-3p	ENSGALG00000004845
gga-miR-133c-3p	ENSGALG00000004849
gga-miR-133c-3p	ENSGALG00000004870
gga-miR-133c-3p	ENSGALG00000004881
gga-miR-133c-3p	ENSGALG00000004888
gga-miR-133c-3p	ENSGALG00000004902
gga-miR-133c-3p	ENSGALG00000004966
gga-miR-133c-3p	ENSGALG00000004986
gga-miR-133c-3p	ENSGALG00000005019
gga-miR-133c-3p	ENSGALG00000005049
gga-miR-133c-3p	ENSGALG00000005102
gga-miR-133c-3p	ENSGALG00000005180
gga-miR-133c-3p	ENSGALG00000005181
gga-miR-133c-3p	ENSGALG00000005354
gga-miR-133c-3p	ENSGALG00000005396
gga-miR-133c-3p	ENSGALG00000005492
gga-miR-133c-3p	ENSGALG00000005509
gga-miR-133c-3p	ENSGALG00000005553
gga-miR-133c-3p	ENSGALG00000005577
gga-miR-133c-3p	ENSGALG00000005578
gga-miR-133c-3p	ENSGALG00000005631
gga-miR-133c-3p	ENSGALG00000005650
gga-miR-133c-3p	ENSGALG00000005704
gga-miR-133c-3p	ENSGALG00000005714
gga-miR-133c-3p	ENSGALG00000005751
gga-miR-133c-3p	ENSGALG00000005789
gga-miR-133c-3p	ENSGALG00000005795
gga-miR-133c-3p	ENSGALG00000005797
gga-miR-133c-3p	ENSGALG00000005803
gga-miR-133c-3p	ENSGALG00000005805
gga-miR-133c-3p	ENSGALG00000005811
gga-miR-133c-3p	ENSGALG00000005830
gga-miR-133c-3p	ENSGALG00000005884
gga-miR-133c-3p	ENSGALG00000005885
gga-miR-133c-3p	ENSGALG00000005891
gga-miR-133c-3p	ENSGALG00000005895
gga-miR-133c-3p	ENSGALG00000005932
gga-miR-133c-3p	ENSGALG00000005999
gga-miR-133c-3p	ENSGALG00000006000
gga-miR-133c-3p	ENSGALG00000006034
gga-miR-133c-3p	ENSGALG00000006056
gga-miR-133c-3p	ENSGALG00000006083
gga-miR-133c-3p	ENSGALG00000006126
gga-miR-133c-3p	ENSGALG00000006149
gga-miR-133c-3p	ENSGALG00000006172
gga-miR-133c-3p	ENSGALG00000006180
gga-miR-133c-3p	ENSGALG00000006184
gga-miR-133c-3p	ENSGALG00000006259
gga-miR-133c-3p	ENSGALG00000006260
gga-miR-133c-3p	ENSGALG00000006264
gga-miR-133c-3p	ENSGALG00000006283
gga-miR-133c-3p	ENSGALG00000006286
gga-miR-133c-3p	ENSGALG00000006340
gga-miR-133c-3p	ENSGALG00000006437
gga-miR-133c-3p	ENSGALG00000006521
gga-miR-133c-3p	ENSGALG00000006526
gga-miR-133c-3p	ENSGALG00000006547
gga-miR-133c-3p	ENSGALG00000006583
gga-miR-133c-3p	ENSGALG00000006598
gga-miR-133c-3p	ENSGALG00000006606
gga-miR-133c-3p	ENSGALG00000006641
gga-miR-133c-3p	ENSGALG00000006655
gga-miR-133c-3p	ENSGALG00000006662
gga-miR-133c-3p	ENSGALG00000006666
gga-miR-133c-3p	ENSGALG00000006717
gga-miR-133c-3p	ENSGALG00000006729
gga-miR-133c-3p	ENSGALG00000006751
gga-miR-133c-3p	ENSGALG00000006768
gga-miR-133c-3p	ENSGALG00000006791
gga-miR-133c-3p	ENSGALG00000006794
gga-miR-133c-3p	ENSGALG00000006838
gga-miR-133c-3p	ENSGALG00000006853
gga-miR-133c-3p	ENSGALG00000006864
gga-miR-133c-3p	ENSGALG00000006912
gga-miR-133c-3p	ENSGALG00000006915
gga-miR-133c-3p	ENSGALG00000007043
gga-miR-133c-3p	ENSGALG00000007079
gga-miR-133c-3p	ENSGALG00000007145
gga-miR-133c-3p	ENSGALG00000007177
gga-miR-133c-3p	ENSGALG00000007219
gga-miR-133c-3p	ENSGALG00000007324
gga-miR-133c-3p	ENSGALG00000007364
gga-miR-133c-3p	ENSGALG00000007514
gga-miR-133c-3p	ENSGALG00000007561
gga-miR-133c-3p	ENSGALG00000007647
gga-miR-133c-3p	ENSGALG00000007665
gga-miR-133c-3p	ENSGALG00000007720
gga-miR-133c-3p	ENSGALG00000007829
gga-miR-133c-3p	ENSGALG00000007860
gga-miR-133c-3p	ENSGALG00000007892
gga-miR-133c-3p	ENSGALG00000007906
gga-miR-133c-3p	ENSGALG00000007945
gga-miR-133c-3p	ENSGALG00000008063
gga-miR-133c-3p	ENSGALG00000008085
gga-miR-133c-3p	ENSGALG00000008099
gga-miR-133c-3p	ENSGALG00000008109
gga-miR-133c-3p	ENSGALG00000008164
gga-miR-133c-3p	ENSGALG00000008193
gga-miR-133c-3p	ENSGALG00000008202
gga-miR-133c-3p	ENSGALG00000008253
gga-miR-133c-3p	ENSGALG00000008281
gga-miR-133c-3p	ENSGALG00000008297
gga-miR-133c-3p	ENSGALG00000008317
gga-miR-133c-3p	ENSGALG00000008359
gga-miR-133c-3p	ENSGALG00000008442
gga-miR-133c-3p	ENSGALG00000008449
gga-miR-133c-3p	ENSGALG00000008456
gga-miR-133c-3p	ENSGALG00000008527
gga-miR-133c-3p	ENSGALG00000008530
gga-miR-133c-3p	ENSGALG00000008543
gga-miR-133c-3p	ENSGALG00000008544
gga-miR-133c-3p	ENSGALG00000008567
gga-miR-133c-3p	ENSGALG00000008575
gga-miR-133c-3p	ENSGALG00000008587
gga-miR-133c-3p	ENSGALG00000008621
gga-miR-133c-3p	ENSGALG00000008697
gga-miR-133c-3p	ENSGALG00000008716
gga-miR-133c-3p	ENSGALG00000008722
gga-miR-133c-3p	ENSGALG00000008744
gga-miR-133c-3p	ENSGALG00000008786
gga-miR-133c-3p	ENSGALG00000008787
gga-miR-133c-3p	ENSGALG00000008819
gga-miR-133c-3p	ENSGALG00000008857
gga-miR-133c-3p	ENSGALG00000008971
gga-miR-133c-3p	ENSGALG00000008980
gga-miR-133c-3p	ENSGALG00000009020
gga-miR-133c-3p	ENSGALG00000009036
gga-miR-133c-3p	ENSGALG00000009058
gga-miR-133c-3p	ENSGALG00000009131
gga-miR-133c-3p	ENSGALG00000009202
gga-miR-133c-3p	ENSGALG00000009204
gga-miR-133c-3p	ENSGALG00000009222
gga-miR-133c-3p	ENSGALG00000009228
gga-miR-133c-3p	ENSGALG00000009252
gga-miR-133c-3p	ENSGALG00000009313
gga-miR-133c-3p	ENSGALG00000009327
gga-miR-133c-3p	ENSGALG00000009352
gga-miR-133c-3p	ENSGALG00000009458
gga-miR-133c-3p	ENSGALG00000009514
gga-miR-133c-3p	ENSGALG00000009568
gga-miR-133c-3p	ENSGALG00000009572
gga-miR-133c-3p	ENSGALG00000009610
gga-miR-133c-3p	ENSGALG00000009611
gga-miR-133c-3p	ENSGALG00000009641
gga-miR-133c-3p	ENSGALG00000009761
gga-miR-133c-3p	ENSGALG00000009796
gga-miR-133c-3p	ENSGALG00000009899
gga-miR-133c-3p	ENSGALG00000009906
gga-miR-133c-3p	ENSGALG00000009943
gga-miR-133c-3p	ENSGALG00000009957
gga-miR-133c-3p	ENSGALG00000009959
gga-miR-133c-3p	ENSGALG00000010020
gga-miR-133c-3p	ENSGALG00000010039
gga-miR-133c-3p	ENSGALG00000010081
gga-miR-133c-3p	ENSGALG00000010131
gga-miR-133c-3p	ENSGALG00000010175
gga-miR-133c-3p	ENSGALG00000010221
gga-miR-133c-3p	ENSGALG00000010259
gga-miR-133c-3p	ENSGALG00000010283
gga-miR-133c-3p	ENSGALG00000010324
gga-miR-133c-3p	ENSGALG00000010340
gga-miR-133c-3p	ENSGALG00000010365
gga-miR-133c-3p	ENSGALG00000010369
gga-miR-133c-3p	ENSGALG00000010419
gga-miR-133c-3p	ENSGALG00000010468
gga-miR-133c-3p	ENSGALG00000010518
gga-miR-133c-3p	ENSGALG00000010521
gga-miR-133c-3p	ENSGALG00000010529
gga-miR-133c-3p	ENSGALG00000010541
gga-miR-133c-3p	ENSGALG00000010542
gga-miR-133c-3p	ENSGALG00000010589
gga-miR-133c-3p	ENSGALG00000010638
gga-miR-133c-3p	ENSGALG00000010699
gga-miR-133c-3p	ENSGALG00000010721
gga-miR-133c-3p	ENSGALG00000010761
gga-miR-133c-3p	ENSGALG00000010793
gga-miR-133c-3p	ENSGALG00000010798
gga-miR-133c-3p	ENSGALG00000010827
gga-miR-133c-3p	ENSGALG00000010874
gga-miR-133c-3p	ENSGALG00000010932
gga-miR-133c-3p	ENSGALG00000010934
gga-miR-133c-3p	ENSGALG00000010935
gga-miR-133c-3p	ENSGALG00000010977
gga-miR-133c-3p	ENSGALG00000011013
gga-miR-133c-3p	ENSGALG00000011035
gga-miR-133c-3p	ENSGALG00000011052
gga-miR-133c-3p	ENSGALG00000011091
gga-miR-133c-3p	ENSGALG00000011145
gga-miR-133c-3p	ENSGALG00000011146
gga-miR-133c-3p	ENSGALG00000011157
gga-miR-133c-3p	ENSGALG00000011246
gga-miR-133c-3p	ENSGALG00000011432
gga-miR-133c-3p	ENSGALG00000011436
gga-miR-133c-3p	ENSGALG00000011459
gga-miR-133c-3p	ENSGALG00000011474
gga-miR-133c-3p	ENSGALG00000011549
gga-miR-133c-3p	ENSGALG00000011567
gga-miR-133c-3p	ENSGALG00000011577
gga-miR-133c-3p	ENSGALG00000011630
gga-miR-133c-3p	ENSGALG00000011671
gga-miR-133c-3p	ENSGALG00000011686
gga-miR-133c-3p	ENSGALG00000011688
gga-miR-133c-3p	ENSGALG00000011823
gga-miR-133c-3p	ENSGALG00000011865
gga-miR-133c-3p	ENSGALG00000011869
gga-miR-133c-3p	ENSGALG00000011889
gga-miR-133c-3p	ENSGALG00000011899
gga-miR-133c-3p	ENSGALG00000011902
gga-miR-133c-3p	ENSGALG00000011982
gga-miR-133c-3p	ENSGALG00000012027
gga-miR-133c-3p	ENSGALG00000012068
gga-miR-133c-3p	ENSGALG00000012072
gga-miR-133c-3p	ENSGALG00000012118
gga-miR-133c-3p	ENSGALG00000012137
gga-miR-133c-3p	ENSGALG00000012172
gga-miR-133c-3p	ENSGALG00000012188
gga-miR-133c-3p	ENSGALG00000012251
gga-miR-133c-3p	ENSGALG00000012258
gga-miR-133c-3p	ENSGALG00000012260
gga-miR-133c-3p	ENSGALG00000012281
gga-miR-133c-3p	ENSGALG00000012361
gga-miR-133c-3p	ENSGALG00000012362
gga-miR-133c-3p	ENSGALG00000012365
gga-miR-133c-3p	ENSGALG00000012428
gga-miR-133c-3p	ENSGALG00000012455
gga-miR-133c-3p	ENSGALG00000012472
gga-miR-133c-3p	ENSGALG00000012484
gga-miR-133c-3p	ENSGALG00000012523
gga-miR-133c-3p	ENSGALG00000012525
gga-miR-133c-3p	ENSGALG00000012529
gga-miR-133c-3p	ENSGALG00000012533
gga-miR-133c-3p	ENSGALG00000012554
gga-miR-133c-3p	ENSGALG00000012616
gga-miR-133c-3p	ENSGALG00000012709
gga-miR-133c-3p	ENSGALG00000012833
gga-miR-133c-3p	ENSGALG00000012882
gga-miR-133c-3p	ENSGALG00000012916
gga-miR-133c-3p	ENSGALG00000012929
gga-miR-133c-3p	ENSGALG00000012979
gga-miR-133c-3p	ENSGALG00000013073
gga-miR-133c-3p	ENSGALG00000013081
gga-miR-133c-3p	ENSGALG00000013090
gga-miR-133c-3p	ENSGALG00000013094
gga-miR-133c-3p	ENSGALG00000013154
gga-miR-133c-3p	ENSGALG00000013182
gga-miR-133c-3p	ENSGALG00000013187
gga-miR-133c-3p	ENSGALG00000013280
gga-miR-133c-3p	ENSGALG00000013297
gga-miR-133c-3p	ENSGALG00000013343
gga-miR-133c-3p	ENSGALG00000013430
gga-miR-133c-3p	ENSGALG00000013481
gga-miR-133c-3p	ENSGALG00000013628
gga-miR-133c-3p	ENSGALG00000013672
gga-miR-133c-3p	ENSGALG00000013702
gga-miR-133c-3p	ENSGALG00000013765
gga-miR-133c-3p	ENSGALG00000013771
gga-miR-133c-3p	ENSGALG00000013773
gga-miR-133c-3p	ENSGALG00000013878
gga-miR-133c-3p	ENSGALG00000013973
gga-miR-133c-3p	ENSGALG00000014004
gga-miR-133c-3p	ENSGALG00000014150
gga-miR-133c-3p	ENSGALG00000014184
gga-miR-133c-3p	ENSGALG00000014244
gga-miR-133c-3p	ENSGALG00000014258
gga-miR-133c-3p	ENSGALG00000014301
gga-miR-133c-3p	ENSGALG00000014362
gga-miR-133c-3p	ENSGALG00000014408
gga-miR-133c-3p	ENSGALG00000014479
gga-miR-133c-3p	ENSGALG00000014490
gga-miR-133c-3p	ENSGALG00000014531
gga-miR-133c-3p	ENSGALG00000014569
gga-miR-133c-3p	ENSGALG00000014603
gga-miR-133c-3p	ENSGALG00000014615
gga-miR-133c-3p	ENSGALG00000014716
gga-miR-133c-3p	ENSGALG00000014783
gga-miR-133c-3p	ENSGALG00000014869
gga-miR-133c-3p	ENSGALG00000014877
gga-miR-133c-3p	ENSGALG00000014917
gga-miR-133c-3p	ENSGALG00000014930
gga-miR-133c-3p	ENSGALG00000014958
gga-miR-133c-3p	ENSGALG00000014965
gga-miR-133c-3p	ENSGALG00000015002
gga-miR-133c-3p	ENSGALG00000015037
gga-miR-133c-3p	ENSGALG00000015057
gga-miR-133c-3p	ENSGALG00000015090
gga-miR-133c-3p	ENSGALG00000015094
gga-miR-133c-3p	ENSGALG00000015115
gga-miR-133c-3p	ENSGALG00000015157
gga-miR-133c-3p	ENSGALG00000015179
gga-miR-133c-3p	ENSGALG00000015190
gga-miR-133c-3p	ENSGALG00000015198
gga-miR-133c-3p	ENSGALG00000015204
gga-miR-133c-3p	ENSGALG00000015208
gga-miR-133c-3p	ENSGALG00000015253
gga-miR-133c-3p	ENSGALG00000015409
gga-miR-133c-3p	ENSGALG00000015436
gga-miR-133c-3p	ENSGALG00000015467
gga-miR-133c-3p	ENSGALG00000015472
gga-miR-133c-3p	ENSGALG00000015480
gga-miR-133c-3p	ENSGALG00000015487
gga-miR-133c-3p	ENSGALG00000015678
gga-miR-133c-3p	ENSGALG00000015709
gga-miR-133c-3p	ENSGALG00000015753
gga-miR-133c-3p	ENSGALG00000015803
gga-miR-133c-3p	ENSGALG00000015830
gga-miR-133c-3p	ENSGALG00000015858
gga-miR-133c-3p	ENSGALG00000015901
gga-miR-133c-3p	ENSGALG00000015902
gga-miR-133c-3p	ENSGALG00000015906
gga-miR-133c-3p	ENSGALG00000015923
gga-miR-133c-3p	ENSGALG00000015930
gga-miR-133c-3p	ENSGALG00000015944
gga-miR-133c-3p	ENSGALG00000015967
gga-miR-133c-3p	ENSGALG00000015970
gga-miR-133c-3p	ENSGALG00000015983
gga-miR-133c-3p	ENSGALG00000016006
gga-miR-133c-3p	ENSGALG00000016037
gga-miR-133c-3p	ENSGALG00000016038
gga-miR-133c-3p	ENSGALG00000016063
gga-miR-133c-3p	ENSGALG00000016195
gga-miR-133c-3p	ENSGALG00000016262
gga-miR-133c-3p	ENSGALG00000016292
gga-miR-133c-3p	ENSGALG00000016351
gga-miR-133c-3p	ENSGALG00000016492
gga-miR-133c-3p	ENSGALG00000016517
gga-miR-133c-3p	ENSGALG00000016524
gga-miR-133c-3p	ENSGALG00000016556
gga-miR-133c-3p	ENSGALG00000016619
gga-miR-133c-3p	ENSGALG00000016691
gga-miR-133c-3p	ENSGALG00000016704
gga-miR-133c-3p	ENSGALG00000016715
gga-miR-133c-3p	ENSGALG00000016716
gga-miR-133c-3p	ENSGALG00000016726
gga-miR-133c-3p	ENSGALG00000016735
gga-miR-133c-3p	ENSGALG00000016750
gga-miR-133c-3p	ENSGALG00000016841
gga-miR-133c-3p	ENSGALG00000016861
gga-miR-133c-3p	ENSGALG00000016865
gga-miR-133c-3p	ENSGALG00000016988
gga-miR-133c-3p	ENSGALG00000017002
gga-miR-133c-3p	ENSGALG00000017041
gga-miR-133c-3p	ENSGALG00000017065
gga-miR-133c-3p	ENSGALG00000017227
gga-miR-133c-3p	ENSGALG00000017262
gga-miR-133c-3p	ENSGALG00000017329
gga-miR-133c-3p	ENSGALG00000017334
gga-miR-133c-3p	ENSGALG00000018287
gga-miR-133c-3p	ENSGALG00000018321
gga-miR-133c-3p	ENSGALG00000018929
gga-miR-133c-3p	ENSGALG00000019033
gga-miR-133c-3p	ENSGALG00000019077
gga-miR-133c-3p	ENSGALG00000020139
gga-miR-133c-3p	ENSGALG00000020415
gga-miR-133c-3p	ENSGALG00000020522
gga-miR-133c-3p	ENSGALG00000020558
gga-miR-133c-3p	ENSGALG00000020742
gga-miR-133c-3p	ENSGALG00000020906
gga-miR-133c-3p	ENSGALG00000021104
gga-miR-133c-3p	ENSGALG00000021193
gga-miR-133c-3p	ENSGALG00000021303
gga-miR-133c-3p	ENSGALG00000021344
gga-miR-133c-3p	ENSGALG00000021353
gga-miR-133c-3p	ENSGALG00000021399
gga-miR-133c-3p	ENSGALG00000021442
gga-miR-133c-3p	ENSGALG00000021511
gga-miR-133c-3p	ENSGALG00000021541
gga-miR-133c-3p	ENSGALG00000021848
gga-miR-133c-3p	ENSGALG00000022449
gga-miR-133c-3p	ENSGALG00000022787
gga-miR-133c-3p	ENSGALG00000022791
gga-miR-133c-3p	ENSGALG00000023036
gga-miR-133c-3p	ENSGALG00000023066
gga-miR-133c-3p	ENSGALG00000023172
gga-miR-133c-3p	ENSGALG00000023298
gga-miR-133c-3p	ENSGALG00000023526
gga-miR-133c-3p	ENSGALG00000023547
gga-miR-133c-3p	ENSGALG00000023626
gga-miR-133c-3p	ENSGALG00000023768
gga-miR-133c-3p	ENSGALG00000023787
gga-miR-133c-3p	ENSGALG00000023847
gga-miR-133c-3p	ENSGALG00000023898
gga-miR-133c-3p	ENSGALG00000024033
gga-miR-133c-3p	ENSGALG00000024063
gga-miR-133c-3p	ENSGALG00000024097
gga-miR-133c-3p	ENSGALG00000024264
gga-miR-133c-3p	ENSGALG00000024286
gga-miR-133c-3p	ENSGALG00000024484
gga-miR-133c-3p	ENSGALG00000025724
gga-miR-133c-3p	ENSGALG00000025757
gga-miR-133c-3p	ENSGALG00000025826
gga-miR-133c-3p	ENSGALG00000025893
gga-miR-133c-3p	ENSGALG00000025902
gga-miR-133c-3p	ENSGALG00000025957
gga-miR-133c-3p	ENSGALG00000026070
gga-miR-133c-3p	ENSGALG00000026076
gga-miR-133c-3p	ENSGALG00000026079
gga-miR-133c-3p	ENSGALG00000026129
gga-miR-133c-3p	ENSGALG00000026182
gga-miR-133c-3p	ENSGALG00000026200
gga-miR-133c-3p	ENSGALG00000026267
gga-miR-133c-3p	ENSGALG00000026278
gga-miR-133c-3p	ENSGALG00000026293
gga-miR-133c-3p	ENSGALG00000026296
gga-miR-133c-3p	ENSGALG00000026382
gga-miR-133c-3p	ENSGALG00000026388
gga-miR-133c-3p	ENSGALG00000026424
gga-miR-133c-3p	ENSGALG00000026459
gga-miR-133c-3p	ENSGALG00000026475
gga-miR-133c-3p	ENSGALG00000026476
gga-miR-133c-3p	ENSGALG00000026616
gga-miR-133c-3p	ENSGALG00000026631
gga-miR-133c-3p	ENSGALG00000026687
gga-miR-133c-3p	ENSGALG00000026744
gga-miR-133c-3p	ENSGALG00000026745
gga-miR-133c-3p	ENSGALG00000026793
gga-miR-133c-3p	ENSGALG00000026836
gga-miR-133c-3p	ENSGALG00000026866
gga-miR-133c-3p	ENSGALG00000026880
gga-miR-133c-3p	ENSGALG00000026890
gga-miR-133c-3p	ENSGALG00000026940
gga-miR-133c-3p	ENSGALG00000026945
gga-miR-133c-3p	ENSGALG00000026948
gga-miR-133c-3p	ENSGALG00000026976
gga-miR-133c-3p	ENSGALG00000027023
gga-miR-133c-3p	ENSGALG00000027047
gga-miR-133c-3p	ENSGALG00000027109
gga-miR-133c-3p	ENSGALG00000027172
gga-miR-133c-3p	ENSGALG00000027217
gga-miR-133c-3p	ENSGALG00000027220
gga-miR-133c-3p	ENSGALG00000027224
gga-miR-133c-3p	ENSGALG00000027287
gga-miR-133c-3p	ENSGALG00000027296
gga-miR-133c-3p	ENSGALG00000027330
gga-miR-133c-3p	ENSGALG00000027375
gga-miR-133c-3p	ENSGALG00000027402
gga-miR-133c-3p	ENSGALG00000027442
gga-miR-133c-3p	ENSGALG00000027466
gga-miR-133c-3p	ENSGALG00000027504
gga-miR-133c-3p	ENSGALG00000027512
gga-miR-133c-3p	ENSGALG00000027539
gga-miR-133c-3p	ENSGALG00000027551
gga-miR-133c-3p	ENSGALG00000027553
gga-miR-133c-3p	ENSGALG00000027627
gga-miR-133c-3p	ENSGALG00000027636
gga-miR-133c-3p	ENSGALG00000027684
gga-miR-133c-3p	ENSGALG00000027693
gga-miR-133c-3p	ENSGALG00000027720
gga-miR-133c-3p	ENSGALG00000027729
gga-miR-133c-3p	ENSGALG00000027732
gga-miR-133c-3p	ENSGALG00000027751
gga-miR-133c-3p	ENSGALG00000027778
gga-miR-133c-3p	ENSGALG00000027906
gga-miR-133c-3p	ENSGALG00000027929
gga-miR-133c-3p	ENSGALG00000027932
gga-miR-133c-3p	ENSGALG00000027936
gga-miR-133c-3p	ENSGALG00000028018
gga-miR-133c-3p	ENSGALG00000028023
gga-miR-133c-3p	ENSGALG00000028073
gga-miR-133c-3p	ENSGALG00000028084
gga-miR-133c-3p	ENSGALG00000028085
gga-miR-133c-3p	ENSGALG00000028093
gga-miR-133c-3p	ENSGALG00000028131
gga-miR-133c-3p	ENSGALG00000028145
gga-miR-133c-3p	ENSGALG00000028153
gga-miR-133c-3p	ENSGALG00000028164
gga-miR-133c-3p	ENSGALG00000028184
gga-miR-133c-3p	ENSGALG00000028258
gga-miR-133c-3p	ENSGALG00000028328
gga-miR-133c-3p	ENSGALG00000028376
gga-miR-133c-3p	ENSGALG00000028470
gga-miR-133c-3p	ENSGALG00000028472
gga-miR-133c-3p	ENSGALG00000028504
gga-miR-133c-3p	ENSGALG00000028508
gga-miR-133c-3p	ENSGALG00000028519
gga-miR-133c-3p	ENSGALG00000028525
gga-miR-133c-3p	ENSGALG00000028536
gga-miR-133c-3p	ENSGALG00000028620
gga-miR-133c-3p	ENSGALG00000028634
gga-miR-133c-3p	ENSGALG00000028646
gga-miR-133c-3p	ENSGALG00000028681
gga-miR-133c-3p	ENSGALG00000028695
gga-miR-133c-3p	ENSGALG00000028728
gga-miR-133c-3p	ENSGALG00000028838
gga-miR-133c-3p	ENSGALG00000028839
gga-miR-133c-3p	ENSGALG00000028850
gga-miR-133c-3p	ENSGALG00000028853
gga-miR-133c-3p	ENSGALG00000028855
gga-miR-133c-3p	ENSGALG00000028861
gga-miR-133c-3p	ENSGALG00000028869
gga-miR-133c-3p	ENSGALG00000028928
gga-miR-133c-3p	ENSGALG00000028932
gga-miR-133c-3p	ENSGALG00000028948
gga-miR-133c-3p	ENSGALG00000029021
gga-miR-133c-3p	ENSGALG00000029036
gga-miR-133c-3p	ENSGALG00000029171
gga-miR-133c-3p	ENSGALG00000029174
gga-miR-1454	ENSGALG00000000231
gga-miR-1454	ENSGALG00000000637
gga-miR-1454	ENSGALG00000001103
gga-miR-1454	ENSGALG00000001244
gga-miR-1454	ENSGALG00000001343
gga-miR-1454	ENSGALG00000001433
gga-miR-1454	ENSGALG00000001580
gga-miR-1454	ENSGALG00000001656
gga-miR-1454	ENSGALG00000002040
gga-miR-1454	ENSGALG00000002080
gga-miR-1454	ENSGALG00000002145
gga-miR-1454	ENSGALG00000002186
gga-miR-1454	ENSGALG00000002504
gga-miR-1454	ENSGALG00000002555
gga-miR-1454	ENSGALG00000002624
gga-miR-1454	ENSGALG00000002852
gga-miR-1454	ENSGALG00000002946
gga-miR-1454	ENSGALG00000003111
gga-miR-1454	ENSGALG00000003400
gga-miR-1454	ENSGALG00000003546
gga-miR-1454	ENSGALG00000003692
gga-miR-1454	ENSGALG00000003705
gga-miR-1454	ENSGALG00000003717
gga-miR-1454	ENSGALG00000003969
gga-miR-1454	ENSGALG00000004047
gga-miR-1454	ENSGALG00000004089
gga-miR-1454	ENSGALG00000004291
gga-miR-1454	ENSGALG00000004464
gga-miR-1454	ENSGALG00000004624
gga-miR-1454	ENSGALG00000005105
gga-miR-1454	ENSGALG00000005156
gga-miR-1454	ENSGALG00000005390
gga-miR-1454	ENSGALG00000005646
gga-miR-1454	ENSGALG00000005672
gga-miR-1454	ENSGALG00000005676
gga-miR-1454	ENSGALG00000005698
gga-miR-1454	ENSGALG00000005891
gga-miR-1454	ENSGALG00000005927
gga-miR-1454	ENSGALG00000006060
gga-miR-1454	ENSGALG00000006306
gga-miR-1454	ENSGALG00000006623
gga-miR-1454	ENSGALG00000006744
gga-miR-1454	ENSGALG00000006899
gga-miR-1454	ENSGALG00000007237
gga-miR-1454	ENSGALG00000007340
gga-miR-1454	ENSGALG00000007476
gga-miR-1454	ENSGALG00000007665
gga-miR-1454	ENSGALG00000007711
gga-miR-1454	ENSGALG00000007770
gga-miR-1454	ENSGALG00000008105
gga-miR-1454	ENSGALG00000008154
gga-miR-1454	ENSGALG00000008254
gga-miR-1454	ENSGALG00000008529
gga-miR-1454	ENSGALG00000008615
gga-miR-1454	ENSGALG00000008730
gga-miR-1454	ENSGALG00000008940
gga-miR-1454	ENSGALG00000008989
gga-miR-1454	ENSGALG00000008996
gga-miR-1454	ENSGALG00000009089
gga-miR-1454	ENSGALG00000009090
gga-miR-1454	ENSGALG00000009100
gga-miR-1454	ENSGALG00000009478
gga-miR-1454	ENSGALG00000009621
gga-miR-1454	ENSGALG00000009871
gga-miR-1454	ENSGALG00000009920
gga-miR-1454	ENSGALG00000009940
gga-miR-1454	ENSGALG00000009981
gga-miR-1454	ENSGALG00000010061
gga-miR-1454	ENSGALG00000010629
gga-miR-1454	ENSGALG00000010639
gga-miR-1454	ENSGALG00000010697
gga-miR-1454	ENSGALG00000010718
gga-miR-1454	ENSGALG00000010793
gga-miR-1454	ENSGALG00000010853
gga-miR-1454	ENSGALG00000010874
gga-miR-1454	ENSGALG00000011005
gga-miR-1454	ENSGALG00000011045
gga-miR-1454	ENSGALG00000011086
gga-miR-1454	ENSGALG00000011241
gga-miR-1454	ENSGALG00000011258
gga-miR-1454	ENSGALG00000011406
gga-miR-1454	ENSGALG00000011493
gga-miR-1454	ENSGALG00000011621
gga-miR-1454	ENSGALG00000012222
gga-miR-1454	ENSGALG00000012329
gga-miR-1454	ENSGALG00000012336
gga-miR-1454	ENSGALG00000012355
gga-miR-1454	ENSGALG00000012363
gga-miR-1454	ENSGALG00000012386
gga-miR-1454	ENSGALG00000012418
gga-miR-1454	ENSGALG00000012508
gga-miR-1454	ENSGALG00000012585
gga-miR-1454	ENSGALG00000012618
gga-miR-1454	ENSGALG00000012653
gga-miR-1454	ENSGALG00000012941
gga-miR-1454	ENSGALG00000013168
gga-miR-1454	ENSGALG00000013515
gga-miR-1454	ENSGALG00000013861
gga-miR-1454	ENSGALG00000013886
gga-miR-1454	ENSGALG00000014074
gga-miR-1454	ENSGALG00000014084
gga-miR-1454	ENSGALG00000014103
gga-miR-1454	ENSGALG00000014286
gga-miR-1454	ENSGALG00000014768
gga-miR-1454	ENSGALG00000014864
gga-miR-1454	ENSGALG00000015033
gga-miR-1454	ENSGALG00000015071
gga-miR-1454	ENSGALG00000015111
gga-miR-1454	ENSGALG00000015207
gga-miR-1454	ENSGALG00000015233
gga-miR-1454	ENSGALG00000015289
gga-miR-1454	ENSGALG00000015301
gga-miR-1454	ENSGALG00000015309
gga-miR-1454	ENSGALG00000015376
gga-miR-1454	ENSGALG00000015421
gga-miR-1454	ENSGALG00000015937
gga-miR-1454	ENSGALG00000016016
gga-miR-1454	ENSGALG00000016045
gga-miR-1454	ENSGALG00000016190
gga-miR-1454	ENSGALG00000016341
gga-miR-1454	ENSGALG00000016491
gga-miR-1454	ENSGALG00000016605
gga-miR-1454	ENSGALG00000016616
gga-miR-1454	ENSGALG00000016719
gga-miR-1454	ENSGALG00000016726
gga-miR-1454	ENSGALG00000016858
gga-miR-1454	ENSGALG00000016865
gga-miR-1454	ENSGALG00000017031
gga-miR-1454	ENSGALG00000017137
gga-miR-1454	ENSGALG00000017184
gga-miR-1454	ENSGALG00000019484
gga-miR-1454	ENSGALG00000019552
gga-miR-1454	ENSGALG00000020201
gga-miR-1454	ENSGALG00000020554
gga-miR-1454	ENSGALG00000021024
gga-miR-1454	ENSGALG00000021049
gga-miR-1454	ENSGALG00000021452
gga-miR-1454	ENSGALG00000021511
gga-miR-1454	ENSGALG00000023751
gga-miR-1454	ENSGALG00000023821
gga-miR-1454	ENSGALG00000024153
gga-miR-1454	ENSGALG00000025337
gga-miR-1454	ENSGALG00000026001
gga-miR-1454	ENSGALG00000026253
gga-miR-1454	ENSGALG00000026263
gga-miR-1454	ENSGALG00000026415
gga-miR-1454	ENSGALG00000026422
gga-miR-1454	ENSGALG00000026491
gga-miR-1454	ENSGALG00000026907
gga-miR-1454	ENSGALG00000026983
gga-miR-1454	ENSGALG00000027314
gga-miR-1454	ENSGALG00000027428
gga-miR-1454	ENSGALG00000027603
gga-miR-1454	ENSGALG00000027643
gga-miR-1454	ENSGALG00000028222
gga-miR-1454	ENSGALG00000028234
gga-miR-1454	ENSGALG00000028300
gga-miR-1454	ENSGALG00000028654
gga-miR-1454	ENSGALG00000028957
gga-miR-1454	ENSGALG00000029174
gga-miR-146a-3p	ENSGALG00000000055
gga-miR-146a-3p	ENSGALG00000000086
gga-miR-146a-3p	ENSGALG00000000094
gga-miR-146a-3p	ENSGALG00000000099
gga-miR-146a-3p	ENSGALG00000000107
gga-miR-146a-3p	ENSGALG00000000115
gga-miR-146a-3p	ENSGALG00000000160
gga-miR-146a-3p	ENSGALG00000000172
gga-miR-146a-3p	ENSGALG00000000181
gga-miR-146a-3p	ENSGALG00000000194
gga-miR-146a-3p	ENSGALG00000000209
gga-miR-146a-3p	ENSGALG00000000215
gga-miR-146a-3p	ENSGALG00000000220
gga-miR-146a-3p	ENSGALG00000000230
gga-miR-146a-3p	ENSGALG00000000235
gga-miR-146a-3p	ENSGALG00000000251
gga-miR-146a-3p	ENSGALG00000000274
gga-miR-146a-3p	ENSGALG00000000327
gga-miR-146a-3p	ENSGALG00000000360
gga-miR-146a-3p	ENSGALG00000000362
gga-miR-146a-3p	ENSGALG00000000363
gga-miR-146a-3p	ENSGALG00000000371
gga-miR-146a-3p	ENSGALG00000000385
gga-miR-146a-3p	ENSGALG00000000386
gga-miR-146a-3p	ENSGALG00000000388
gga-miR-146a-3p	ENSGALG00000000405
gga-miR-146a-3p	ENSGALG00000000438
gga-miR-146a-3p	ENSGALG00000000461
gga-miR-146a-3p	ENSGALG00000000468
gga-miR-146a-3p	ENSGALG00000000478
gga-miR-146a-3p	ENSGALG00000000490
gga-miR-146a-3p	ENSGALG00000000498
gga-miR-146a-3p	ENSGALG00000000504
gga-miR-146a-3p	ENSGALG00000000507
gga-miR-146a-3p	ENSGALG00000000509
gga-miR-146a-3p	ENSGALG00000000521
gga-miR-146a-3p	ENSGALG00000000550
gga-miR-146a-3p	ENSGALG00000000584
gga-miR-146a-3p	ENSGALG00000000593
gga-miR-146a-3p	ENSGALG00000000597
gga-miR-146a-3p	ENSGALG00000000608
gga-miR-146a-3p	ENSGALG00000000623
gga-miR-146a-3p	ENSGALG00000000624
gga-miR-146a-3p	ENSGALG00000000641
gga-miR-146a-3p	ENSGALG00000000644
gga-miR-146a-3p	ENSGALG00000000656
gga-miR-146a-3p	ENSGALG00000000670
gga-miR-146a-3p	ENSGALG00000000671
gga-miR-146a-3p	ENSGALG00000000678
gga-miR-146a-3p	ENSGALG00000000681
gga-miR-146a-3p	ENSGALG00000000694
gga-miR-146a-3p	ENSGALG00000000701
gga-miR-146a-3p	ENSGALG00000000721
gga-miR-146a-3p	ENSGALG00000000724
gga-miR-146a-3p	ENSGALG00000000730
gga-miR-146a-3p	ENSGALG00000000731
gga-miR-146a-3p	ENSGALG00000000735
gga-miR-146a-3p	ENSGALG00000000745
gga-miR-146a-3p	ENSGALG00000000748
gga-miR-146a-3p	ENSGALG00000000750
gga-miR-146a-3p	ENSGALG00000000751
gga-miR-146a-3p	ENSGALG00000000771
gga-miR-146a-3p	ENSGALG00000000779
gga-miR-146a-3p	ENSGALG00000000780
gga-miR-146a-3p	ENSGALG00000000781
gga-miR-146a-3p	ENSGALG00000000803
gga-miR-146a-3p	ENSGALG00000000808
gga-miR-146a-3p	ENSGALG00000000814
gga-miR-146a-3p	ENSGALG00000000840
gga-miR-146a-3p	ENSGALG00000000844
gga-miR-146a-3p	ENSGALG00000000878
gga-miR-146a-3p	ENSGALG00000000883
gga-miR-146a-3p	ENSGALG00000000899
gga-miR-146a-3p	ENSGALG00000000906
gga-miR-146a-3p	ENSGALG00000000915
gga-miR-146a-3p	ENSGALG00000000921
gga-miR-146a-3p	ENSGALG00000000947
gga-miR-146a-3p	ENSGALG00000000966
gga-miR-146a-3p	ENSGALG00000001005
gga-miR-146a-3p	ENSGALG00000001021
gga-miR-146a-3p	ENSGALG00000001026
gga-miR-146a-3p	ENSGALG00000001036
gga-miR-146a-3p	ENSGALG00000001038
gga-miR-146a-3p	ENSGALG00000001040
gga-miR-146a-3p	ENSGALG00000001045
gga-miR-146a-3p	ENSGALG00000001058
gga-miR-146a-3p	ENSGALG00000001076
gga-miR-146a-3p	ENSGALG00000001084
gga-miR-146a-3p	ENSGALG00000001085
gga-miR-146a-3p	ENSGALG00000001094
gga-miR-146a-3p	ENSGALG00000001100
gga-miR-146a-3p	ENSGALG00000001103
gga-miR-146a-3p	ENSGALG00000001126
gga-miR-146a-3p	ENSGALG00000001130
gga-miR-146a-3p	ENSGALG00000001163
gga-miR-146a-3p	ENSGALG00000001174
gga-miR-146a-3p	ENSGALG00000001183
gga-miR-146a-3p	ENSGALG00000001186
gga-miR-146a-3p	ENSGALG00000001192
gga-miR-146a-3p	ENSGALG00000001201
gga-miR-146a-3p	ENSGALG00000001226
gga-miR-146a-3p	ENSGALG00000001240
gga-miR-146a-3p	ENSGALG00000001264
gga-miR-146a-3p	ENSGALG00000001289
gga-miR-146a-3p	ENSGALG00000001301
gga-miR-146a-3p	ENSGALG00000001306
gga-miR-146a-3p	ENSGALG00000001314
gga-miR-146a-3p	ENSGALG00000001316
gga-miR-146a-3p	ENSGALG00000001318
gga-miR-146a-3p	ENSGALG00000001343
gga-miR-146a-3p	ENSGALG00000001377
gga-miR-146a-3p	ENSGALG00000001398
gga-miR-146a-3p	ENSGALG00000001417
gga-miR-146a-3p	ENSGALG00000001420
gga-miR-146a-3p	ENSGALG00000001422
gga-miR-146a-3p	ENSGALG00000001433
gga-miR-146a-3p	ENSGALG00000001439
gga-miR-146a-3p	ENSGALG00000001443
gga-miR-146a-3p	ENSGALG00000001450
gga-miR-146a-3p	ENSGALG00000001470
gga-miR-146a-3p	ENSGALG00000001505
gga-miR-146a-3p	ENSGALG00000001516
gga-miR-146a-3p	ENSGALG00000001535
gga-miR-146a-3p	ENSGALG00000001552
gga-miR-146a-3p	ENSGALG00000001564
gga-miR-146a-3p	ENSGALG00000001590
gga-miR-146a-3p	ENSGALG00000001596
gga-miR-146a-3p	ENSGALG00000001597
gga-miR-146a-3p	ENSGALG00000001608
gga-miR-146a-3p	ENSGALG00000001616
gga-miR-146a-3p	ENSGALG00000001618
gga-miR-146a-3p	ENSGALG00000001637
gga-miR-146a-3p	ENSGALG00000001638
gga-miR-146a-3p	ENSGALG00000001639
gga-miR-146a-3p	ENSGALG00000001640
gga-miR-146a-3p	ENSGALG00000001688
gga-miR-146a-3p	ENSGALG00000001693
gga-miR-146a-3p	ENSGALG00000001717
gga-miR-146a-3p	ENSGALG00000001721
gga-miR-146a-3p	ENSGALG00000001756
gga-miR-146a-3p	ENSGALG00000001766
gga-miR-146a-3p	ENSGALG00000001768
gga-miR-146a-3p	ENSGALG00000001797
gga-miR-146a-3p	ENSGALG00000001798
gga-miR-146a-3p	ENSGALG00000001801
gga-miR-146a-3p	ENSGALG00000001809
gga-miR-146a-3p	ENSGALG00000001812
gga-miR-146a-3p	ENSGALG00000001828
gga-miR-146a-3p	ENSGALG00000001840
gga-miR-146a-3p	ENSGALG00000001849
gga-miR-146a-3p	ENSGALG00000001866
gga-miR-146a-3p	ENSGALG00000001872
gga-miR-146a-3p	ENSGALG00000001900
gga-miR-146a-3p	ENSGALG00000001910
gga-miR-146a-3p	ENSGALG00000001915
gga-miR-146a-3p	ENSGALG00000001917
gga-miR-146a-3p	ENSGALG00000001943
gga-miR-146a-3p	ENSGALG00000001944
gga-miR-146a-3p	ENSGALG00000001962
gga-miR-146a-3p	ENSGALG00000001966
gga-miR-146a-3p	ENSGALG00000001967
gga-miR-146a-3p	ENSGALG00000001977
gga-miR-146a-3p	ENSGALG00000001979
gga-miR-146a-3p	ENSGALG00000002030
gga-miR-146a-3p	ENSGALG00000002040
gga-miR-146a-3p	ENSGALG00000002041
gga-miR-146a-3p	ENSGALG00000002043
gga-miR-146a-3p	ENSGALG00000002054
gga-miR-146a-3p	ENSGALG00000002062
gga-miR-146a-3p	ENSGALG00000002064
gga-miR-146a-3p	ENSGALG00000002082
gga-miR-146a-3p	ENSGALG00000002098
gga-miR-146a-3p	ENSGALG00000002116
gga-miR-146a-3p	ENSGALG00000002128
gga-miR-146a-3p	ENSGALG00000002150
gga-miR-146a-3p	ENSGALG00000002152
gga-miR-146a-3p	ENSGALG00000002158
gga-miR-146a-3p	ENSGALG00000002160
gga-miR-146a-3p	ENSGALG00000002165
gga-miR-146a-3p	ENSGALG00000002172
gga-miR-146a-3p	ENSGALG00000002175
gga-miR-146a-3p	ENSGALG00000002179
gga-miR-146a-3p	ENSGALG00000002198
gga-miR-146a-3p	ENSGALG00000002199
gga-miR-146a-3p	ENSGALG00000002204
gga-miR-146a-3p	ENSGALG00000002206
gga-miR-146a-3p	ENSGALG00000002229
gga-miR-146a-3p	ENSGALG00000002232
gga-miR-146a-3p	ENSGALG00000002234
gga-miR-146a-3p	ENSGALG00000002262
gga-miR-146a-3p	ENSGALG00000002268
gga-miR-146a-3p	ENSGALG00000002273
gga-miR-146a-3p	ENSGALG00000002298
gga-miR-146a-3p	ENSGALG00000002327
gga-miR-146a-3p	ENSGALG00000002350
gga-miR-146a-3p	ENSGALG00000002363
gga-miR-146a-3p	ENSGALG00000002375
gga-miR-146a-3p	ENSGALG00000002384
gga-miR-146a-3p	ENSGALG00000002389
gga-miR-146a-3p	ENSGALG00000002407
gga-miR-146a-3p	ENSGALG00000002427
gga-miR-146a-3p	ENSGALG00000002431
gga-miR-146a-3p	ENSGALG00000002451
gga-miR-146a-3p	ENSGALG00000002452
gga-miR-146a-3p	ENSGALG00000002453
gga-miR-146a-3p	ENSGALG00000002457
gga-miR-146a-3p	ENSGALG00000002466
gga-miR-146a-3p	ENSGALG00000002467
gga-miR-146a-3p	ENSGALG00000002490
gga-miR-146a-3p	ENSGALG00000002509
gga-miR-146a-3p	ENSGALG00000002522
gga-miR-146a-3p	ENSGALG00000002526
gga-miR-146a-3p	ENSGALG00000002546
gga-miR-146a-3p	ENSGALG00000002548
gga-miR-146a-3p	ENSGALG00000002570
gga-miR-146a-3p	ENSGALG00000002577
gga-miR-146a-3p	ENSGALG00000002578
gga-miR-146a-3p	ENSGALG00000002583
gga-miR-146a-3p	ENSGALG00000002611
gga-miR-146a-3p	ENSGALG00000002622
gga-miR-146a-3p	ENSGALG00000002626
gga-miR-146a-3p	ENSGALG00000002630
gga-miR-146a-3p	ENSGALG00000002643
gga-miR-146a-3p	ENSGALG00000002644
gga-miR-146a-3p	ENSGALG00000002675
gga-miR-146a-3p	ENSGALG00000002678
gga-miR-146a-3p	ENSGALG00000002682
gga-miR-146a-3p	ENSGALG00000002720
gga-miR-146a-3p	ENSGALG00000002726
gga-miR-146a-3p	ENSGALG00000002755
gga-miR-146a-3p	ENSGALG00000002775
gga-miR-146a-3p	ENSGALG00000002781
gga-miR-146a-3p	ENSGALG00000002784
gga-miR-146a-3p	ENSGALG00000002810
gga-miR-146a-3p	ENSGALG00000002840
gga-miR-146a-3p	ENSGALG00000002846
gga-miR-146a-3p	ENSGALG00000002848
gga-miR-146a-3p	ENSGALG00000002850
gga-miR-146a-3p	ENSGALG00000002853
gga-miR-146a-3p	ENSGALG00000002854
gga-miR-146a-3p	ENSGALG00000002872
gga-miR-146a-3p	ENSGALG00000002886
gga-miR-146a-3p	ENSGALG00000002896
gga-miR-146a-3p	ENSGALG00000002942
gga-miR-146a-3p	ENSGALG00000002944
gga-miR-146a-3p	ENSGALG00000002968
gga-miR-146a-3p	ENSGALG00000002969
gga-miR-146a-3p	ENSGALG00000002971
gga-miR-146a-3p	ENSGALG00000002988
gga-miR-146a-3p	ENSGALG00000002990
gga-miR-146a-3p	ENSGALG00000002991
gga-miR-146a-3p	ENSGALG00000003005
gga-miR-146a-3p	ENSGALG00000003028
gga-miR-146a-3p	ENSGALG00000003039
gga-miR-146a-3p	ENSGALG00000003050
gga-miR-146a-3p	ENSGALG00000003103
gga-miR-146a-3p	ENSGALG00000003106
gga-miR-146a-3p	ENSGALG00000003108
gga-miR-146a-3p	ENSGALG00000003111
gga-miR-146a-3p	ENSGALG00000003113
gga-miR-146a-3p	ENSGALG00000003149
gga-miR-146a-3p	ENSGALG00000003155
gga-miR-146a-3p	ENSGALG00000003164
gga-miR-146a-3p	ENSGALG00000003200
gga-miR-146a-3p	ENSGALG00000003201
gga-miR-146a-3p	ENSGALG00000003206
gga-miR-146a-3p	ENSGALG00000003239
gga-miR-146a-3p	ENSGALG00000003256
gga-miR-146a-3p	ENSGALG00000003267
gga-miR-146a-3p	ENSGALG00000003282
gga-miR-146a-3p	ENSGALG00000003284
gga-miR-146a-3p	ENSGALG00000003290
gga-miR-146a-3p	ENSGALG00000003295
gga-miR-146a-3p	ENSGALG00000003309
gga-miR-146a-3p	ENSGALG00000003320
gga-miR-146a-3p	ENSGALG00000003345
gga-miR-146a-3p	ENSGALG00000003369
gga-miR-146a-3p	ENSGALG00000003404
gga-miR-146a-3p	ENSGALG00000003429
gga-miR-146a-3p	ENSGALG00000003473
gga-miR-146a-3p	ENSGALG00000003476
gga-miR-146a-3p	ENSGALG00000003485
gga-miR-146a-3p	ENSGALG00000003495
gga-miR-146a-3p	ENSGALG00000003507
gga-miR-146a-3p	ENSGALG00000003515
gga-miR-146a-3p	ENSGALG00000003527
gga-miR-146a-3p	ENSGALG00000003541
gga-miR-146a-3p	ENSGALG00000003553
gga-miR-146a-3p	ENSGALG00000003568
gga-miR-146a-3p	ENSGALG00000003578
gga-miR-146a-3p	ENSGALG00000003579
gga-miR-146a-3p	ENSGALG00000003594
gga-miR-146a-3p	ENSGALG00000003645
gga-miR-146a-3p	ENSGALG00000003664
gga-miR-146a-3p	ENSGALG00000003665
gga-miR-146a-3p	ENSGALG00000003671
gga-miR-146a-3p	ENSGALG00000003689
gga-miR-146a-3p	ENSGALG00000003696
gga-miR-146a-3p	ENSGALG00000003702
gga-miR-146a-3p	ENSGALG00000003703
gga-miR-146a-3p	ENSGALG00000003708
gga-miR-146a-3p	ENSGALG00000003709
gga-miR-146a-3p	ENSGALG00000003723
gga-miR-146a-3p	ENSGALG00000003731
gga-miR-146a-3p	ENSGALG00000003748
gga-miR-146a-3p	ENSGALG00000003774
gga-miR-146a-3p	ENSGALG00000003795
gga-miR-146a-3p	ENSGALG00000003804
gga-miR-146a-3p	ENSGALG00000003805
gga-miR-146a-3p	ENSGALG00000003824
gga-miR-146a-3p	ENSGALG00000003829
gga-miR-146a-3p	ENSGALG00000003837
gga-miR-146a-3p	ENSGALG00000003848
gga-miR-146a-3p	ENSGALG00000003849
gga-miR-146a-3p	ENSGALG00000003899
gga-miR-146a-3p	ENSGALG00000003944
gga-miR-146a-3p	ENSGALG00000003955
gga-miR-146a-3p	ENSGALG00000003965
gga-miR-146a-3p	ENSGALG00000003979
gga-miR-146a-3p	ENSGALG00000003999
gga-miR-146a-3p	ENSGALG00000004035
gga-miR-146a-3p	ENSGALG00000004043
gga-miR-146a-3p	ENSGALG00000004060
gga-miR-146a-3p	ENSGALG00000004066
gga-miR-146a-3p	ENSGALG00000004074
gga-miR-146a-3p	ENSGALG00000004079
gga-miR-146a-3p	ENSGALG00000004082
gga-miR-146a-3p	ENSGALG00000004085
gga-miR-146a-3p	ENSGALG00000004088
gga-miR-146a-3p	ENSGALG00000004091
gga-miR-146a-3p	ENSGALG00000004153
gga-miR-146a-3p	ENSGALG00000004166
gga-miR-146a-3p	ENSGALG00000004179
gga-miR-146a-3p	ENSGALG00000004183
gga-miR-146a-3p	ENSGALG00000004191
gga-miR-146a-3p	ENSGALG00000004196
gga-miR-146a-3p	ENSGALG00000004216
gga-miR-146a-3p	ENSGALG00000004227
gga-miR-146a-3p	ENSGALG00000004234
gga-miR-146a-3p	ENSGALG00000004237
gga-miR-146a-3p	ENSGALG00000004240
gga-miR-146a-3p	ENSGALG00000004259
gga-miR-146a-3p	ENSGALG00000004260
gga-miR-146a-3p	ENSGALG00000004282
gga-miR-146a-3p	ENSGALG00000004286
gga-miR-146a-3p	ENSGALG00000004288
gga-miR-146a-3p	ENSGALG00000004290
gga-miR-146a-3p	ENSGALG00000004291
gga-miR-146a-3p	ENSGALG00000004295
gga-miR-146a-3p	ENSGALG00000004298
gga-miR-146a-3p	ENSGALG00000004306
gga-miR-146a-3p	ENSGALG00000004319
gga-miR-146a-3p	ENSGALG00000004320
gga-miR-146a-3p	ENSGALG00000004323
gga-miR-146a-3p	ENSGALG00000004333
gga-miR-146a-3p	ENSGALG00000004336
gga-miR-146a-3p	ENSGALG00000004340
gga-miR-146a-3p	ENSGALG00000004341
gga-miR-146a-3p	ENSGALG00000004351
gga-miR-146a-3p	ENSGALG00000004360
gga-miR-146a-3p	ENSGALG00000004365
gga-miR-146a-3p	ENSGALG00000004378
gga-miR-146a-3p	ENSGALG00000004384
gga-miR-146a-3p	ENSGALG00000004400
gga-miR-146a-3p	ENSGALG00000004413
gga-miR-146a-3p	ENSGALG00000004418
gga-miR-146a-3p	ENSGALG00000004424
gga-miR-146a-3p	ENSGALG00000004426
gga-miR-146a-3p	ENSGALG00000004446
gga-miR-146a-3p	ENSGALG00000004464
gga-miR-146a-3p	ENSGALG00000004472
gga-miR-146a-3p	ENSGALG00000004477
gga-miR-146a-3p	ENSGALG00000004487
gga-miR-146a-3p	ENSGALG00000004495
gga-miR-146a-3p	ENSGALG00000004501
gga-miR-146a-3p	ENSGALG00000004511
gga-miR-146a-3p	ENSGALG00000004517
gga-miR-146a-3p	ENSGALG00000004561
gga-miR-146a-3p	ENSGALG00000004564
gga-miR-146a-3p	ENSGALG00000004582
gga-miR-146a-3p	ENSGALG00000004589
gga-miR-146a-3p	ENSGALG00000004596
gga-miR-146a-3p	ENSGALG00000004610
gga-miR-146a-3p	ENSGALG00000004614
gga-miR-146a-3p	ENSGALG00000004626
gga-miR-146a-3p	ENSGALG00000004649
gga-miR-146a-3p	ENSGALG00000004686
gga-miR-146a-3p	ENSGALG00000004700
gga-miR-146a-3p	ENSGALG00000004730
gga-miR-146a-3p	ENSGALG00000004738
gga-miR-146a-3p	ENSGALG00000004742
gga-miR-146a-3p	ENSGALG00000004763
gga-miR-146a-3p	ENSGALG00000004771
gga-miR-146a-3p	ENSGALG00000004793
gga-miR-146a-3p	ENSGALG00000004799
gga-miR-146a-3p	ENSGALG00000004801
gga-miR-146a-3p	ENSGALG00000004805
gga-miR-146a-3p	ENSGALG00000004813
gga-miR-146a-3p	ENSGALG00000004825
gga-miR-146a-3p	ENSGALG00000004850
gga-miR-146a-3p	ENSGALG00000004853
gga-miR-146a-3p	ENSGALG00000004873
gga-miR-146a-3p	ENSGALG00000004875
gga-miR-146a-3p	ENSGALG00000004886
gga-miR-146a-3p	ENSGALG00000004919
gga-miR-146a-3p	ENSGALG00000004920
gga-miR-146a-3p	ENSGALG00000004927
gga-miR-146a-3p	ENSGALG00000004928
gga-miR-146a-3p	ENSGALG00000004948
gga-miR-146a-3p	ENSGALG00000004955
gga-miR-146a-3p	ENSGALG00000004958
gga-miR-146a-3p	ENSGALG00000004967
gga-miR-146a-3p	ENSGALG00000004972
gga-miR-146a-3p	ENSGALG00000004986
gga-miR-146a-3p	ENSGALG00000004999
gga-miR-146a-3p	ENSGALG00000005017
gga-miR-146a-3p	ENSGALG00000005026
gga-miR-146a-3p	ENSGALG00000005027
gga-miR-146a-3p	ENSGALG00000005036
gga-miR-146a-3p	ENSGALG00000005043
gga-miR-146a-3p	ENSGALG00000005048
gga-miR-146a-3p	ENSGALG00000005051
gga-miR-146a-3p	ENSGALG00000005059
gga-miR-146a-3p	ENSGALG00000005062
gga-miR-146a-3p	ENSGALG00000005071
gga-miR-146a-3p	ENSGALG00000005076
gga-miR-146a-3p	ENSGALG00000005077
gga-miR-146a-3p	ENSGALG00000005079
gga-miR-146a-3p	ENSGALG00000005107
gga-miR-146a-3p	ENSGALG00000005141
gga-miR-146a-3p	ENSGALG00000005152
gga-miR-146a-3p	ENSGALG00000005157
gga-miR-146a-3p	ENSGALG00000005162
gga-miR-146a-3p	ENSGALG00000005175
gga-miR-146a-3p	ENSGALG00000005188
gga-miR-146a-3p	ENSGALG00000005192
gga-miR-146a-3p	ENSGALG00000005198
gga-miR-146a-3p	ENSGALG00000005210
gga-miR-146a-3p	ENSGALG00000005263
gga-miR-146a-3p	ENSGALG00000005269
gga-miR-146a-3p	ENSGALG00000005282
gga-miR-146a-3p	ENSGALG00000005291
gga-miR-146a-3p	ENSGALG00000005308
gga-miR-146a-3p	ENSGALG00000005315
gga-miR-146a-3p	ENSGALG00000005321
gga-miR-146a-3p	ENSGALG00000005326
gga-miR-146a-3p	ENSGALG00000005332
gga-miR-146a-3p	ENSGALG00000005340
gga-miR-146a-3p	ENSGALG00000005359
gga-miR-146a-3p	ENSGALG00000005377
gga-miR-146a-3p	ENSGALG00000005379
gga-miR-146a-3p	ENSGALG00000005418
gga-miR-146a-3p	ENSGALG00000005435
gga-miR-146a-3p	ENSGALG00000005439
gga-miR-146a-3p	ENSGALG00000005464
gga-miR-146a-3p	ENSGALG00000005503
gga-miR-146a-3p	ENSGALG00000005512
gga-miR-146a-3p	ENSGALG00000005535
gga-miR-146a-3p	ENSGALG00000005547
gga-miR-146a-3p	ENSGALG00000005577
gga-miR-146a-3p	ENSGALG00000005601
gga-miR-146a-3p	ENSGALG00000005612
gga-miR-146a-3p	ENSGALG00000005613
gga-miR-146a-3p	ENSGALG00000005616
gga-miR-146a-3p	ENSGALG00000005628
gga-miR-146a-3p	ENSGALG00000005631
gga-miR-146a-3p	ENSGALG00000005644
gga-miR-146a-3p	ENSGALG00000005653
gga-miR-146a-3p	ENSGALG00000005660
gga-miR-146a-3p	ENSGALG00000005667
gga-miR-146a-3p	ENSGALG00000005676
gga-miR-146a-3p	ENSGALG00000005679
gga-miR-146a-3p	ENSGALG00000005692
gga-miR-146a-3p	ENSGALG00000005698
gga-miR-146a-3p	ENSGALG00000005725
gga-miR-146a-3p	ENSGALG00000005768
gga-miR-146a-3p	ENSGALG00000005771
gga-miR-146a-3p	ENSGALG00000005776
gga-miR-146a-3p	ENSGALG00000005779
gga-miR-146a-3p	ENSGALG00000005808
gga-miR-146a-3p	ENSGALG00000005809
gga-miR-146a-3p	ENSGALG00000005843
gga-miR-146a-3p	ENSGALG00000005846
gga-miR-146a-3p	ENSGALG00000005849
gga-miR-146a-3p	ENSGALG00000005855
gga-miR-146a-3p	ENSGALG00000005860
gga-miR-146a-3p	ENSGALG00000005862
gga-miR-146a-3p	ENSGALG00000005868
gga-miR-146a-3p	ENSGALG00000005886
gga-miR-146a-3p	ENSGALG00000005936
gga-miR-146a-3p	ENSGALG00000005947
gga-miR-146a-3p	ENSGALG00000005955
gga-miR-146a-3p	ENSGALG00000005968
gga-miR-146a-3p	ENSGALG00000005971
gga-miR-146a-3p	ENSGALG00000005979
gga-miR-146a-3p	ENSGALG00000005988
gga-miR-146a-3p	ENSGALG00000005990
gga-miR-146a-3p	ENSGALG00000005996
gga-miR-146a-3p	ENSGALG00000006000
gga-miR-146a-3p	ENSGALG00000006015
gga-miR-146a-3p	ENSGALG00000006022
gga-miR-146a-3p	ENSGALG00000006038
gga-miR-146a-3p	ENSGALG00000006039
gga-miR-146a-3p	ENSGALG00000006060
gga-miR-146a-3p	ENSGALG00000006068
gga-miR-146a-3p	ENSGALG00000006078
gga-miR-146a-3p	ENSGALG00000006096
gga-miR-146a-3p	ENSGALG00000006123
gga-miR-146a-3p	ENSGALG00000006126
gga-miR-146a-3p	ENSGALG00000006138
gga-miR-146a-3p	ENSGALG00000006165
gga-miR-146a-3p	ENSGALG00000006234
gga-miR-146a-3p	ENSGALG00000006250
gga-miR-146a-3p	ENSGALG00000006259
gga-miR-146a-3p	ENSGALG00000006264
gga-miR-146a-3p	ENSGALG00000006294
gga-miR-146a-3p	ENSGALG00000006297
gga-miR-146a-3p	ENSGALG00000006300
gga-miR-146a-3p	ENSGALG00000006311
gga-miR-146a-3p	ENSGALG00000006321
gga-miR-146a-3p	ENSGALG00000006327
gga-miR-146a-3p	ENSGALG00000006335
gga-miR-146a-3p	ENSGALG00000006340
gga-miR-146a-3p	ENSGALG00000006362
gga-miR-146a-3p	ENSGALG00000006409
gga-miR-146a-3p	ENSGALG00000006415
gga-miR-146a-3p	ENSGALG00000006427
gga-miR-146a-3p	ENSGALG00000006428
gga-miR-146a-3p	ENSGALG00000006449
gga-miR-146a-3p	ENSGALG00000006453
gga-miR-146a-3p	ENSGALG00000006459
gga-miR-146a-3p	ENSGALG00000006480
gga-miR-146a-3p	ENSGALG00000006491
gga-miR-146a-3p	ENSGALG00000006518
gga-miR-146a-3p	ENSGALG00000006523
gga-miR-146a-3p	ENSGALG00000006542
gga-miR-146a-3p	ENSGALG00000006550
gga-miR-146a-3p	ENSGALG00000006575
gga-miR-146a-3p	ENSGALG00000006584
gga-miR-146a-3p	ENSGALG00000006588
gga-miR-146a-3p	ENSGALG00000006597
gga-miR-146a-3p	ENSGALG00000006611
gga-miR-146a-3p	ENSGALG00000006636
gga-miR-146a-3p	ENSGALG00000006638
gga-miR-146a-3p	ENSGALG00000006652
gga-miR-146a-3p	ENSGALG00000006656
gga-miR-146a-3p	ENSGALG00000006679
gga-miR-146a-3p	ENSGALG00000006680
gga-miR-146a-3p	ENSGALG00000006693
gga-miR-146a-3p	ENSGALG00000006695
gga-miR-146a-3p	ENSGALG00000006704
gga-miR-146a-3p	ENSGALG00000006708
gga-miR-146a-3p	ENSGALG00000006722
gga-miR-146a-3p	ENSGALG00000006725
gga-miR-146a-3p	ENSGALG00000006736
gga-miR-146a-3p	ENSGALG00000006740
gga-miR-146a-3p	ENSGALG00000006757
gga-miR-146a-3p	ENSGALG00000006758
gga-miR-146a-3p	ENSGALG00000006775
gga-miR-146a-3p	ENSGALG00000006786
gga-miR-146a-3p	ENSGALG00000006799
gga-miR-146a-3p	ENSGALG00000006803
gga-miR-146a-3p	ENSGALG00000006807
gga-miR-146a-3p	ENSGALG00000006809
gga-miR-146a-3p	ENSGALG00000006856
gga-miR-146a-3p	ENSGALG00000006864
gga-miR-146a-3p	ENSGALG00000006873
gga-miR-146a-3p	ENSGALG00000006886
gga-miR-146a-3p	ENSGALG00000006891
gga-miR-146a-3p	ENSGALG00000006903
gga-miR-146a-3p	ENSGALG00000006915
gga-miR-146a-3p	ENSGALG00000006926
gga-miR-146a-3p	ENSGALG00000006939
gga-miR-146a-3p	ENSGALG00000006955
gga-miR-146a-3p	ENSGALG00000006958
gga-miR-146a-3p	ENSGALG00000006960
gga-miR-146a-3p	ENSGALG00000006968
gga-miR-146a-3p	ENSGALG00000006969
gga-miR-146a-3p	ENSGALG00000006987
gga-miR-146a-3p	ENSGALG00000006988
gga-miR-146a-3p	ENSGALG00000007011
gga-miR-146a-3p	ENSGALG00000007018
gga-miR-146a-3p	ENSGALG00000007041
gga-miR-146a-3p	ENSGALG00000007054
gga-miR-146a-3p	ENSGALG00000007059
gga-miR-146a-3p	ENSGALG00000007107
gga-miR-146a-3p	ENSGALG00000007113
gga-miR-146a-3p	ENSGALG00000007141
gga-miR-146a-3p	ENSGALG00000007178
gga-miR-146a-3p	ENSGALG00000007179
gga-miR-146a-3p	ENSGALG00000007191
gga-miR-146a-3p	ENSGALG00000007196
gga-miR-146a-3p	ENSGALG00000007224
gga-miR-146a-3p	ENSGALG00000007238
gga-miR-146a-3p	ENSGALG00000007242
gga-miR-146a-3p	ENSGALG00000007254
gga-miR-146a-3p	ENSGALG00000007276
gga-miR-146a-3p	ENSGALG00000007288
gga-miR-146a-3p	ENSGALG00000007292
gga-miR-146a-3p	ENSGALG00000007304
gga-miR-146a-3p	ENSGALG00000007305
gga-miR-146a-3p	ENSGALG00000007330
gga-miR-146a-3p	ENSGALG00000007346
gga-miR-146a-3p	ENSGALG00000007352
gga-miR-146a-3p	ENSGALG00000007355
gga-miR-146a-3p	ENSGALG00000007356
gga-miR-146a-3p	ENSGALG00000007358
gga-miR-146a-3p	ENSGALG00000007373
gga-miR-146a-3p	ENSGALG00000007389
gga-miR-146a-3p	ENSGALG00000007392
gga-miR-146a-3p	ENSGALG00000007431
gga-miR-146a-3p	ENSGALG00000007434
gga-miR-146a-3p	ENSGALG00000007438
gga-miR-146a-3p	ENSGALG00000007458
gga-miR-146a-3p	ENSGALG00000007480
gga-miR-146a-3p	ENSGALG00000007557
gga-miR-146a-3p	ENSGALG00000007592
gga-miR-146a-3p	ENSGALG00000007595
gga-miR-146a-3p	ENSGALG00000007603
gga-miR-146a-3p	ENSGALG00000007611
gga-miR-146a-3p	ENSGALG00000007623
gga-miR-146a-3p	ENSGALG00000007645
gga-miR-146a-3p	ENSGALG00000007664
gga-miR-146a-3p	ENSGALG00000007665
gga-miR-146a-3p	ENSGALG00000007685
gga-miR-146a-3p	ENSGALG00000007714
gga-miR-146a-3p	ENSGALG00000007720
gga-miR-146a-3p	ENSGALG00000007740
gga-miR-146a-3p	ENSGALG00000007741
gga-miR-146a-3p	ENSGALG00000007747
gga-miR-146a-3p	ENSGALG00000007748
gga-miR-146a-3p	ENSGALG00000007762
gga-miR-146a-3p	ENSGALG00000007766
gga-miR-146a-3p	ENSGALG00000007801
gga-miR-146a-3p	ENSGALG00000007814
gga-miR-146a-3p	ENSGALG00000007819
gga-miR-146a-3p	ENSGALG00000007827
gga-miR-146a-3p	ENSGALG00000007837
gga-miR-146a-3p	ENSGALG00000007866
gga-miR-146a-3p	ENSGALG00000007875
gga-miR-146a-3p	ENSGALG00000007907
gga-miR-146a-3p	ENSGALG00000007917
gga-miR-146a-3p	ENSGALG00000007919
gga-miR-146a-3p	ENSGALG00000007960
gga-miR-146a-3p	ENSGALG00000007963
gga-miR-146a-3p	ENSGALG00000007998
gga-miR-146a-3p	ENSGALG00000008041
gga-miR-146a-3p	ENSGALG00000008043
gga-miR-146a-3p	ENSGALG00000008048
gga-miR-146a-3p	ENSGALG00000008049
gga-miR-146a-3p	ENSGALG00000008063
gga-miR-146a-3p	ENSGALG00000008072
gga-miR-146a-3p	ENSGALG00000008077
gga-miR-146a-3p	ENSGALG00000008082
gga-miR-146a-3p	ENSGALG00000008097
gga-miR-146a-3p	ENSGALG00000008120
gga-miR-146a-3p	ENSGALG00000008138
gga-miR-146a-3p	ENSGALG00000008162
gga-miR-146a-3p	ENSGALG00000008168
gga-miR-146a-3p	ENSGALG00000008171
gga-miR-146a-3p	ENSGALG00000008177
gga-miR-146a-3p	ENSGALG00000008198
gga-miR-146a-3p	ENSGALG00000008239
gga-miR-146a-3p	ENSGALG00000008254
gga-miR-146a-3p	ENSGALG00000008266
gga-miR-146a-3p	ENSGALG00000008275
gga-miR-146a-3p	ENSGALG00000008286
gga-miR-146a-3p	ENSGALG00000008303
gga-miR-146a-3p	ENSGALG00000008317
gga-miR-146a-3p	ENSGALG00000008323
gga-miR-146a-3p	ENSGALG00000008341
gga-miR-146a-3p	ENSGALG00000008347
gga-miR-146a-3p	ENSGALG00000008357
gga-miR-146a-3p	ENSGALG00000008358
gga-miR-146a-3p	ENSGALG00000008359
gga-miR-146a-3p	ENSGALG00000008368
gga-miR-146a-3p	ENSGALG00000008373
gga-miR-146a-3p	ENSGALG00000008386
gga-miR-146a-3p	ENSGALG00000008423
gga-miR-146a-3p	ENSGALG00000008434
gga-miR-146a-3p	ENSGALG00000008443
gga-miR-146a-3p	ENSGALG00000008454
gga-miR-146a-3p	ENSGALG00000008463
gga-miR-146a-3p	ENSGALG00000008469
gga-miR-146a-3p	ENSGALG00000008473
gga-miR-146a-3p	ENSGALG00000008474
gga-miR-146a-3p	ENSGALG00000008475
gga-miR-146a-3p	ENSGALG00000008491
gga-miR-146a-3p	ENSGALG00000008542
gga-miR-146a-3p	ENSGALG00000008550
gga-miR-146a-3p	ENSGALG00000008562
gga-miR-146a-3p	ENSGALG00000008567
gga-miR-146a-3p	ENSGALG00000008584
gga-miR-146a-3p	ENSGALG00000008594
gga-miR-146a-3p	ENSGALG00000008607
gga-miR-146a-3p	ENSGALG00000008615
gga-miR-146a-3p	ENSGALG00000008623
gga-miR-146a-3p	ENSGALG00000008625
gga-miR-146a-3p	ENSGALG00000008678
gga-miR-146a-3p	ENSGALG00000008692
gga-miR-146a-3p	ENSGALG00000008701
gga-miR-146a-3p	ENSGALG00000008716
gga-miR-146a-3p	ENSGALG00000008736
gga-miR-146a-3p	ENSGALG00000008752
gga-miR-146a-3p	ENSGALG00000008780
gga-miR-146a-3p	ENSGALG00000008786
gga-miR-146a-3p	ENSGALG00000008858
gga-miR-146a-3p	ENSGALG00000008859
gga-miR-146a-3p	ENSGALG00000008866
gga-miR-146a-3p	ENSGALG00000008871
gga-miR-146a-3p	ENSGALG00000008898
gga-miR-146a-3p	ENSGALG00000008903
gga-miR-146a-3p	ENSGALG00000008912
gga-miR-146a-3p	ENSGALG00000008939
gga-miR-146a-3p	ENSGALG00000008941
gga-miR-146a-3p	ENSGALG00000008952
gga-miR-146a-3p	ENSGALG00000008984
gga-miR-146a-3p	ENSGALG00000008995
gga-miR-146a-3p	ENSGALG00000008999
gga-miR-146a-3p	ENSGALG00000009002
gga-miR-146a-3p	ENSGALG00000009032
gga-miR-146a-3p	ENSGALG00000009055
gga-miR-146a-3p	ENSGALG00000009063
gga-miR-146a-3p	ENSGALG00000009069
gga-miR-146a-3p	ENSGALG00000009078
gga-miR-146a-3p	ENSGALG00000009098
gga-miR-146a-3p	ENSGALG00000009129
gga-miR-146a-3p	ENSGALG00000009131
gga-miR-146a-3p	ENSGALG00000009192
gga-miR-146a-3p	ENSGALG00000009234
gga-miR-146a-3p	ENSGALG00000009246
gga-miR-146a-3p	ENSGALG00000009292
gga-miR-146a-3p	ENSGALG00000009300
gga-miR-146a-3p	ENSGALG00000009350
gga-miR-146a-3p	ENSGALG00000009354
gga-miR-146a-3p	ENSGALG00000009381
gga-miR-146a-3p	ENSGALG00000009393
gga-miR-146a-3p	ENSGALG00000009445
gga-miR-146a-3p	ENSGALG00000009470
gga-miR-146a-3p	ENSGALG00000009493
gga-miR-146a-3p	ENSGALG00000009495
gga-miR-146a-3p	ENSGALG00000009507
gga-miR-146a-3p	ENSGALG00000009536
gga-miR-146a-3p	ENSGALG00000009593
gga-miR-146a-3p	ENSGALG00000009595
gga-miR-146a-3p	ENSGALG00000009600
gga-miR-146a-3p	ENSGALG00000009602
gga-miR-146a-3p	ENSGALG00000009624
gga-miR-146a-3p	ENSGALG00000009655
gga-miR-146a-3p	ENSGALG00000009703
gga-miR-146a-3p	ENSGALG00000009728
gga-miR-146a-3p	ENSGALG00000009754
gga-miR-146a-3p	ENSGALG00000009768
gga-miR-146a-3p	ENSGALG00000009771
gga-miR-146a-3p	ENSGALG00000009772
gga-miR-146a-3p	ENSGALG00000009781
gga-miR-146a-3p	ENSGALG00000009796
gga-miR-146a-3p	ENSGALG00000009802
gga-miR-146a-3p	ENSGALG00000009809
gga-miR-146a-3p	ENSGALG00000009842
gga-miR-146a-3p	ENSGALG00000009880
gga-miR-146a-3p	ENSGALG00000009881
gga-miR-146a-3p	ENSGALG00000009887
gga-miR-146a-3p	ENSGALG00000009955
gga-miR-146a-3p	ENSGALG00000009970
gga-miR-146a-3p	ENSGALG00000009992
gga-miR-146a-3p	ENSGALG00000010003
gga-miR-146a-3p	ENSGALG00000010035
gga-miR-146a-3p	ENSGALG00000010047
gga-miR-146a-3p	ENSGALG00000010084
gga-miR-146a-3p	ENSGALG00000010090
gga-miR-146a-3p	ENSGALG00000010151
gga-miR-146a-3p	ENSGALG00000010152
gga-miR-146a-3p	ENSGALG00000010159
gga-miR-146a-3p	ENSGALG00000010166
gga-miR-146a-3p	ENSGALG00000010186
gga-miR-146a-3p	ENSGALG00000010190
gga-miR-146a-3p	ENSGALG00000010201
gga-miR-146a-3p	ENSGALG00000010208
gga-miR-146a-3p	ENSGALG00000010225
gga-miR-146a-3p	ENSGALG00000010232
gga-miR-146a-3p	ENSGALG00000010249
gga-miR-146a-3p	ENSGALG00000010313
gga-miR-146a-3p	ENSGALG00000010316
gga-miR-146a-3p	ENSGALG00000010368
gga-miR-146a-3p	ENSGALG00000010372
gga-miR-146a-3p	ENSGALG00000010386
gga-miR-146a-3p	ENSGALG00000010419
gga-miR-146a-3p	ENSGALG00000010423
gga-miR-146a-3p	ENSGALG00000010428
gga-miR-146a-3p	ENSGALG00000010464
gga-miR-146a-3p	ENSGALG00000010478
gga-miR-146a-3p	ENSGALG00000010491
gga-miR-146a-3p	ENSGALG00000010501
gga-miR-146a-3p	ENSGALG00000010555
gga-miR-146a-3p	ENSGALG00000010565
gga-miR-146a-3p	ENSGALG00000010569
gga-miR-146a-3p	ENSGALG00000010609
gga-miR-146a-3p	ENSGALG00000010629
gga-miR-146a-3p	ENSGALG00000010652
gga-miR-146a-3p	ENSGALG00000010653
gga-miR-146a-3p	ENSGALG00000010662
gga-miR-146a-3p	ENSGALG00000010668
gga-miR-146a-3p	ENSGALG00000010718
gga-miR-146a-3p	ENSGALG00000010722
gga-miR-146a-3p	ENSGALG00000010738
gga-miR-146a-3p	ENSGALG00000010770
gga-miR-146a-3p	ENSGALG00000010774
gga-miR-146a-3p	ENSGALG00000010778
gga-miR-146a-3p	ENSGALG00000010785
gga-miR-146a-3p	ENSGALG00000010792
gga-miR-146a-3p	ENSGALG00000010793
gga-miR-146a-3p	ENSGALG00000010795
gga-miR-146a-3p	ENSGALG00000010812
gga-miR-146a-3p	ENSGALG00000010827
gga-miR-146a-3p	ENSGALG00000010829
gga-miR-146a-3p	ENSGALG00000010854
gga-miR-146a-3p	ENSGALG00000010868
gga-miR-146a-3p	ENSGALG00000010869
gga-miR-146a-3p	ENSGALG00000010901
gga-miR-146a-3p	ENSGALG00000010953
gga-miR-146a-3p	ENSGALG00000010975
gga-miR-146a-3p	ENSGALG00000010987
gga-miR-146a-3p	ENSGALG00000011041
gga-miR-146a-3p	ENSGALG00000011070
gga-miR-146a-3p	ENSGALG00000011094
gga-miR-146a-3p	ENSGALG00000011101
gga-miR-146a-3p	ENSGALG00000011115
gga-miR-146a-3p	ENSGALG00000011118
gga-miR-146a-3p	ENSGALG00000011127
gga-miR-146a-3p	ENSGALG00000011131
gga-miR-146a-3p	ENSGALG00000011137
gga-miR-146a-3p	ENSGALG00000011164
gga-miR-146a-3p	ENSGALG00000011172
gga-miR-146a-3p	ENSGALG00000011209
gga-miR-146a-3p	ENSGALG00000011220
gga-miR-146a-3p	ENSGALG00000011222
gga-miR-146a-3p	ENSGALG00000011224
gga-miR-146a-3p	ENSGALG00000011226
gga-miR-146a-3p	ENSGALG00000011246
gga-miR-146a-3p	ENSGALG00000011256
gga-miR-146a-3p	ENSGALG00000011287
gga-miR-146a-3p	ENSGALG00000011297
gga-miR-146a-3p	ENSGALG00000011319
gga-miR-146a-3p	ENSGALG00000011329
gga-miR-146a-3p	ENSGALG00000011387
gga-miR-146a-3p	ENSGALG00000011455
gga-miR-146a-3p	ENSGALG00000011502
gga-miR-146a-3p	ENSGALG00000011521
gga-miR-146a-3p	ENSGALG00000011533
gga-miR-146a-3p	ENSGALG00000011550
gga-miR-146a-3p	ENSGALG00000011551
gga-miR-146a-3p	ENSGALG00000011557
gga-miR-146a-3p	ENSGALG00000011558
gga-miR-146a-3p	ENSGALG00000011567
gga-miR-146a-3p	ENSGALG00000011579
gga-miR-146a-3p	ENSGALG00000011581
gga-miR-146a-3p	ENSGALG00000011582
gga-miR-146a-3p	ENSGALG00000011609
gga-miR-146a-3p	ENSGALG00000011614
gga-miR-146a-3p	ENSGALG00000011615
gga-miR-146a-3p	ENSGALG00000011645
gga-miR-146a-3p	ENSGALG00000011680
gga-miR-146a-3p	ENSGALG00000011686
gga-miR-146a-3p	ENSGALG00000011710
gga-miR-146a-3p	ENSGALG00000011717
gga-miR-146a-3p	ENSGALG00000011720
gga-miR-146a-3p	ENSGALG00000011739
gga-miR-146a-3p	ENSGALG00000011813
gga-miR-146a-3p	ENSGALG00000011831
gga-miR-146a-3p	ENSGALG00000011865
gga-miR-146a-3p	ENSGALG00000011870
gga-miR-146a-3p	ENSGALG00000011882
gga-miR-146a-3p	ENSGALG00000011896
gga-miR-146a-3p	ENSGALG00000011899
gga-miR-146a-3p	ENSGALG00000011900
gga-miR-146a-3p	ENSGALG00000011926
gga-miR-146a-3p	ENSGALG00000011992
gga-miR-146a-3p	ENSGALG00000011994
gga-miR-146a-3p	ENSGALG00000011995
gga-miR-146a-3p	ENSGALG00000012005
gga-miR-146a-3p	ENSGALG00000012025
gga-miR-146a-3p	ENSGALG00000012036
gga-miR-146a-3p	ENSGALG00000012057
gga-miR-146a-3p	ENSGALG00000012074
gga-miR-146a-3p	ENSGALG00000012116
gga-miR-146a-3p	ENSGALG00000012118
gga-miR-146a-3p	ENSGALG00000012119
gga-miR-146a-3p	ENSGALG00000012123
gga-miR-146a-3p	ENSGALG00000012135
gga-miR-146a-3p	ENSGALG00000012136
gga-miR-146a-3p	ENSGALG00000012138
gga-miR-146a-3p	ENSGALG00000012183
gga-miR-146a-3p	ENSGALG00000012201
gga-miR-146a-3p	ENSGALG00000012260
gga-miR-146a-3p	ENSGALG00000012297
gga-miR-146a-3p	ENSGALG00000012317
gga-miR-146a-3p	ENSGALG00000012342
gga-miR-146a-3p	ENSGALG00000012363
gga-miR-146a-3p	ENSGALG00000012365
gga-miR-146a-3p	ENSGALG00000012367
gga-miR-146a-3p	ENSGALG00000012394
gga-miR-146a-3p	ENSGALG00000012418
gga-miR-146a-3p	ENSGALG00000012438
gga-miR-146a-3p	ENSGALG00000012526
gga-miR-146a-3p	ENSGALG00000012544
gga-miR-146a-3p	ENSGALG00000012570
gga-miR-146a-3p	ENSGALG00000012615
gga-miR-146a-3p	ENSGALG00000012629
gga-miR-146a-3p	ENSGALG00000012636
gga-miR-146a-3p	ENSGALG00000012663
gga-miR-146a-3p	ENSGALG00000012702
gga-miR-146a-3p	ENSGALG00000012739
gga-miR-146a-3p	ENSGALG00000012740
gga-miR-146a-3p	ENSGALG00000012845
gga-miR-146a-3p	ENSGALG00000012911
gga-miR-146a-3p	ENSGALG00000012916
gga-miR-146a-3p	ENSGALG00000012944
gga-miR-146a-3p	ENSGALG00000012958
gga-miR-146a-3p	ENSGALG00000012979
gga-miR-146a-3p	ENSGALG00000012984
gga-miR-146a-3p	ENSGALG00000013034
gga-miR-146a-3p	ENSGALG00000013036
gga-miR-146a-3p	ENSGALG00000013049
gga-miR-146a-3p	ENSGALG00000013051
gga-miR-146a-3p	ENSGALG00000013053
gga-miR-146a-3p	ENSGALG00000013060
gga-miR-146a-3p	ENSGALG00000013084
gga-miR-146a-3p	ENSGALG00000013086
gga-miR-146a-3p	ENSGALG00000013117
gga-miR-146a-3p	ENSGALG00000013205
gga-miR-146a-3p	ENSGALG00000013242
gga-miR-146a-3p	ENSGALG00000013255
gga-miR-146a-3p	ENSGALG00000013257
gga-miR-146a-3p	ENSGALG00000013261
gga-miR-146a-3p	ENSGALG00000013295
gga-miR-146a-3p	ENSGALG00000013311
gga-miR-146a-3p	ENSGALG00000013352
gga-miR-146a-3p	ENSGALG00000013370
gga-miR-146a-3p	ENSGALG00000013384
gga-miR-146a-3p	ENSGALG00000013399
gga-miR-146a-3p	ENSGALG00000013442
gga-miR-146a-3p	ENSGALG00000013482
gga-miR-146a-3p	ENSGALG00000013484
gga-miR-146a-3p	ENSGALG00000013505
gga-miR-146a-3p	ENSGALG00000013515
gga-miR-146a-3p	ENSGALG00000013529
gga-miR-146a-3p	ENSGALG00000013568
gga-miR-146a-3p	ENSGALG00000013572
gga-miR-146a-3p	ENSGALG00000013587
gga-miR-146a-3p	ENSGALG00000013604
gga-miR-146a-3p	ENSGALG00000013647
gga-miR-146a-3p	ENSGALG00000013660
gga-miR-146a-3p	ENSGALG00000013678
gga-miR-146a-3p	ENSGALG00000013683
gga-miR-146a-3p	ENSGALG00000013708
gga-miR-146a-3p	ENSGALG00000013731
gga-miR-146a-3p	ENSGALG00000013787
gga-miR-146a-3p	ENSGALG00000013823
gga-miR-146a-3p	ENSGALG00000013838
gga-miR-146a-3p	ENSGALG00000013851
gga-miR-146a-3p	ENSGALG00000013869
gga-miR-146a-3p	ENSGALG00000013875
gga-miR-146a-3p	ENSGALG00000013887
gga-miR-146a-3p	ENSGALG00000013900
gga-miR-146a-3p	ENSGALG00000013929
gga-miR-146a-3p	ENSGALG00000013934
gga-miR-146a-3p	ENSGALG00000013941
gga-miR-146a-3p	ENSGALG00000013951
gga-miR-146a-3p	ENSGALG00000013993
gga-miR-146a-3p	ENSGALG00000014014
gga-miR-146a-3p	ENSGALG00000014067
gga-miR-146a-3p	ENSGALG00000014069
gga-miR-146a-3p	ENSGALG00000014089
gga-miR-146a-3p	ENSGALG00000014147
gga-miR-146a-3p	ENSGALG00000014186
gga-miR-146a-3p	ENSGALG00000014194
gga-miR-146a-3p	ENSGALG00000014244
gga-miR-146a-3p	ENSGALG00000014252
gga-miR-146a-3p	ENSGALG00000014258
gga-miR-146a-3p	ENSGALG00000014261
gga-miR-146a-3p	ENSGALG00000014264
gga-miR-146a-3p	ENSGALG00000014284
gga-miR-146a-3p	ENSGALG00000014372
gga-miR-146a-3p	ENSGALG00000014419
gga-miR-146a-3p	ENSGALG00000014426
gga-miR-146a-3p	ENSGALG00000014466
gga-miR-146a-3p	ENSGALG00000014490
gga-miR-146a-3p	ENSGALG00000014525
gga-miR-146a-3p	ENSGALG00000014554
gga-miR-146a-3p	ENSGALG00000014561
gga-miR-146a-3p	ENSGALG00000014575
gga-miR-146a-3p	ENSGALG00000014643
gga-miR-146a-3p	ENSGALG00000014644
gga-miR-146a-3p	ENSGALG00000014656
gga-miR-146a-3p	ENSGALG00000014657
gga-miR-146a-3p	ENSGALG00000014688
gga-miR-146a-3p	ENSGALG00000014712
gga-miR-146a-3p	ENSGALG00000014742
gga-miR-146a-3p	ENSGALG00000014783
gga-miR-146a-3p	ENSGALG00000014787
gga-miR-146a-3p	ENSGALG00000014813
gga-miR-146a-3p	ENSGALG00000014834
gga-miR-146a-3p	ENSGALG00000014835
gga-miR-146a-3p	ENSGALG00000014840
gga-miR-146a-3p	ENSGALG00000014855
gga-miR-146a-3p	ENSGALG00000014870
gga-miR-146a-3p	ENSGALG00000014908
gga-miR-146a-3p	ENSGALG00000014949
gga-miR-146a-3p	ENSGALG00000014965
gga-miR-146a-3p	ENSGALG00000015009
gga-miR-146a-3p	ENSGALG00000015023
gga-miR-146a-3p	ENSGALG00000015033
gga-miR-146a-3p	ENSGALG00000015036
gga-miR-146a-3p	ENSGALG00000015059
gga-miR-146a-3p	ENSGALG00000015136
gga-miR-146a-3p	ENSGALG00000015154
gga-miR-146a-3p	ENSGALG00000015192
gga-miR-146a-3p	ENSGALG00000015205
gga-miR-146a-3p	ENSGALG00000015216
gga-miR-146a-3p	ENSGALG00000015234
gga-miR-146a-3p	ENSGALG00000015253
gga-miR-146a-3p	ENSGALG00000015275
gga-miR-146a-3p	ENSGALG00000015288
gga-miR-146a-3p	ENSGALG00000015293
gga-miR-146a-3p	ENSGALG00000015340
gga-miR-146a-3p	ENSGALG00000015418
gga-miR-146a-3p	ENSGALG00000015422
gga-miR-146a-3p	ENSGALG00000015428
gga-miR-146a-3p	ENSGALG00000015454
gga-miR-146a-3p	ENSGALG00000015467
gga-miR-146a-3p	ENSGALG00000015484
gga-miR-146a-3p	ENSGALG00000015517
[truncated: 4,058 more rows]
