# Supplementary material for: Reticuloendotheliosis virus and avian leukosis virus subgroup J synergistically increase the accumulation of exosomal miRNAs
Source: Retrovirology. 2018 Jul 3;15:45. doi: 10.1186/s12977-018-0427-0 (PMC6029113; doi:10.1186/s12977-018-0427-0)
Supplement: Supplementary file 4 — Additional file 4. The GO annotation of the predicted target genes of the differentially expressed miRNA between ExoRJ and ExoR. A GO annotation of the predicted target genes revealed that 35 target genes were annotated significantly for the 16 miRNAs between ExoRJ and ExoR. [file 12977_2018_427_MOESM4_ESM.xlsx]

## Sheet: Sheet1
GO	Description	p	FDR	Significant	Gene_target	Annotated	Gene_in_background	Links	Result
GO:0005581	collagen trimer	2.2e-09	3.2648e-06	48	ENSGALG00000002043|ENSGALG00000002298|ENSGALG00000002503|ENSGALG00000002509|ENSGALG00000002546|ENSGALG00000002552|ENSGALG00000003115|ENSGALG00000003923|ENSGALG00000004286|ENSGALG00000004338|ENSGALG00000004771|ENSGALG00000004946|ENSGALG00000005180|ENSGALG00000005628|ENSGALG00000005797|ENSGALG00000005811|ENSGALG00000005974|ENSGALG00000006126|ENSGALG00000006708|ENSGALG00000006758|ENSGALG00000006864|…	73	ENSGALG00000002043|ENSGALG00000002298|ENSGALG00000002496|ENSGALG00000002503|ENSGALG00000002507|ENSGALG00000002509|ENSGALG00000002546|ENSGALG00000002552|ENSGALG00000003115|ENSGALG00000003923|ENSGALG00000004286|ENSGALG00000004338|ENSGALG00000004481|ENSGALG00000004771|ENSGALG00000004946|ENSGALG00000005180|ENSGALG00000005253|ENSGALG00000005554|ENSGALG00000005628|ENSGALG00000005797|ENSGALG00000005811|…	http://amigo.geneontology.org/cgi-bin/amigo/term_details?term=GO:0005581	yes
GO:0005578	proteinaceous extracellular matrix	3.6e-07	0.0002226	135	ENSGALG00000000151|ENSGALG00000000209|ENSGALG00000000327|ENSGALG00000000548|ENSGALG00000000619|ENSGALG00000001201|ENSGALG00000001343|ENSGALG00000001527|ENSGALG00000001552|ENSGALG00000001721|ENSGALG00000001979|ENSGALG00000002041|ENSGALG00000002298|ENSGALG00000002503|ENSGALG00000002509|ENSGALG00000002546|ENSGALG00000002552|ENSGALG00000003028|ENSGALG00000003115|ENSGALG00000003295|ENSGALG00000003546|…	297	ENSGALG00000000151|ENSGALG00000000182|ENSGALG00000000209|ENSGALG00000000309|ENSGALG00000000327|ENSGALG00000000402|ENSGALG00000000548|ENSGALG00000000619|ENSGALG00000000839|ENSGALG00000001079|ENSGALG00000001097|ENSGALG00000001201|ENSGALG00000001242|ENSGALG00000001281|ENSGALG00000001343|ENSGALG00000001370|ENSGALG00000001407|ENSGALG00000001527|ENSGALG00000001532|ENSGALG00000001544|ENSGALG00000001552|…	http://amigo.geneontology.org/cgi-bin/amigo/term_details?term=GO:0005578	yes
GO:0031012	extracellular matrix	4.5e-07	0.0002226	149	ENSGALG00000000151|ENSGALG00000000209|ENSGALG00000000327|ENSGALG00000000548|ENSGALG00000000619|ENSGALG00000001007|ENSGALG00000001201|ENSGALG00000001343|ENSGALG00000001527|ENSGALG00000001552|ENSGALG00000001721|ENSGALG00000001979|ENSGALG00000002041|ENSGALG00000002298|ENSGALG00000002503|ENSGALG00000002509|ENSGALG00000002546|ENSGALG00000002552|ENSGALG00000003028|ENSGALG00000003115|ENSGALG00000003164|…	335	ENSGALG00000000151|ENSGALG00000000182|ENSGALG00000000209|ENSGALG00000000309|ENSGALG00000000327|ENSGALG00000000377|ENSGALG00000000402|ENSGALG00000000548|ENSGALG00000000619|ENSGALG00000000839|ENSGALG00000001007|ENSGALG00000001079|ENSGALG00000001097|ENSGALG00000001201|ENSGALG00000001242|ENSGALG00000001281|ENSGALG00000001343|ENSGALG00000001370|ENSGALG00000001392|ENSGALG00000001407|ENSGALG00000001527|…	http://amigo.geneontology.org/cgi-bin/amigo/term_details?term=GO:0031012	yes
GO:0045177	apical part of cell	1.4e-06	0.000395733	114	ENSGALG00000000194|ENSGALG00000000195|ENSGALG00000000221|ENSGALG00000000579|ENSGALG00000000670|ENSGALG00000000733|ENSGALG00000000745|ENSGALG00000000748|ENSGALG00000000921|ENSGALG00000001177|ENSGALG00000001552|ENSGALG00000001560|ENSGALG00000001721|ENSGALG00000001727|ENSGALG00000001840|ENSGALG00000002090|ENSGALG00000002237|ENSGALG00000002466|ENSGALG00000002678|ENSGALG00000002720|ENSGALG00000003149|…	248	ENSGALG00000000048|ENSGALG00000000194|ENSGALG00000000195|ENSGALG00000000221|ENSGALG00000000329|ENSGALG00000000364|ENSGALG00000000579|ENSGALG00000000670|ENSGALG00000000733|ENSGALG00000000745|ENSGALG00000000748|ENSGALG00000000897|ENSGALG00000000921|ENSGALG00000001069|ENSGALG00000001177|ENSGALG00000001214|ENSGALG00000001258|ENSGALG00000001262|ENSGALG00000001270|ENSGALG00000001552|ENSGALG00000001559|…	http://amigo.geneontology.org/cgi-bin/amigo/term_details?term=GO:0045177	yes
GO:0016324	apical plasma membrane	8.8e-06	0.0018656	90	ENSGALG00000000194|ENSGALG00000000195|ENSGALG00000000221|ENSGALG00000000579|ENSGALG00000000670|ENSGALG00000000733|ENSGALG00000000745|ENSGALG00000000748|ENSGALG00000000921|ENSGALG00000001177|ENSGALG00000001560|ENSGALG00000001727|ENSGALG00000001840|ENSGALG00000002237|ENSGALG00000002466|ENSGALG00000002678|ENSGALG00000002720|ENSGALG00000003253|ENSGALG00000003285|ENSGALG00000003578|ENSGALG00000003899|…	193	ENSGALG00000000048|ENSGALG00000000194|ENSGALG00000000195|ENSGALG00000000221|ENSGALG00000000329|ENSGALG00000000364|ENSGALG00000000579|ENSGALG00000000670|ENSGALG00000000733|ENSGALG00000000745|ENSGALG00000000748|ENSGALG00000000897|ENSGALG00000000921|ENSGALG00000001069|ENSGALG00000001177|ENSGALG00000001270|ENSGALG00000001560|ENSGALG00000001705|ENSGALG00000001727|ENSGALG00000001835|ENSGALG00000001840|…	http://amigo.geneontology.org/cgi-bin/amigo/term_details?term=GO:0016324	yes
GO:0005604	basement membrane	3.7e-05	0.0068635	45	ENSGALG00000000209|ENSGALG00000001343|ENSGALG00000001527|ENSGALG00000002041|ENSGALG00000002298|ENSGALG00000002546|ENSGALG00000003115|ENSGALG00000003578|ENSGALG00000004338|ENSGALG00000004946|ENSGALG00000005141|ENSGALG00000005321|ENSGALG00000005426|ENSGALG00000005811|ENSGALG00000006856|ENSGALG00000006908|ENSGALG00000007303|ENSGALG00000007917|ENSGALG00000008266|ENSGALG00000008323|ENSGALG00000008449|…	85	ENSGALG00000000209|ENSGALG00000000309|ENSGALG00000000402|ENSGALG00000001343|ENSGALG00000001527|ENSGALG00000002012|ENSGALG00000002041|ENSGALG00000002298|ENSGALG00000002546|ENSGALG00000003015|ENSGALG00000003115|ENSGALG00000003196|ENSGALG00000003578|ENSGALG00000003770|ENSGALG00000003852|ENSGALG00000004184|ENSGALG00000004338|ENSGALG00000004620|ENSGALG00000004627|ENSGALG00000004946|ENSGALG00000004960|…	http://amigo.geneontology.org/cgi-bin/amigo/term_details?term=GO:0005604	yes
GO:0016459	myosin complex	7.3e-05	0.0109816	35	ENSGALG00000000164|ENSGALG00000000674|ENSGALG00000000733|ENSGALG00000000779|ENSGALG00000000920|ENSGALG00000001183|ENSGALG00000002444|ENSGALG00000002709|ENSGALG00000003717|ENSGALG00000003741|ENSGALG00000004294|ENSGALG00000004582|ENSGALG00000004624|ENSGALG00000004641|ENSGALG00000004754|ENSGALG00000004972|ENSGALG00000005448|ENSGALG00000005522|ENSGALG00000005644|ENSGALG00000007050|ENSGALG00000007647|…	63	ENSGALG00000000164|ENSGALG00000000585|ENSGALG00000000674|ENSGALG00000000733|ENSGALG00000000779|ENSGALG00000000920|ENSGALG00000001183|ENSGALG00000001571|ENSGALG00000001793|ENSGALG00000001936|ENSGALG00000002078|ENSGALG00000002444|ENSGALG00000002709|ENSGALG00000002907|ENSGALG00000003157|ENSGALG00000003717|ENSGALG00000003741|ENSGALG00000004150|ENSGALG00000004294|ENSGALG00000004582|ENSGALG00000004624|…	http://amigo.geneontology.org/cgi-bin/amigo/term_details?term=GO:0016459	yes
GO:0098590	plasma membrane region	7.4e-05	0.0109816	137	ENSGALG00000000075|ENSGALG00000000194|ENSGALG00000000195|ENSGALG00000000221|ENSGALG00000000579|ENSGALG00000000670|ENSGALG00000000674|ENSGALG00000000733|ENSGALG00000000745|ENSGALG00000000748|ENSGALG00000000921|ENSGALG00000001045|ENSGALG00000001177|ENSGALG00000001331|ENSGALG00000001560|ENSGALG00000001727|ENSGALG00000001798|ENSGALG00000001840|ENSGALG00000002237|ENSGALG00000002452|ENSGALG00000002466|…	329	ENSGALG00000000048|ENSGALG00000000075|ENSGALG00000000194|ENSGALG00000000195|ENSGALG00000000221|ENSGALG00000000329|ENSGALG00000000364|ENSGALG00000000579|ENSGALG00000000670|ENSGALG00000000674|ENSGALG00000000733|ENSGALG00000000745|ENSGALG00000000748|ENSGALG00000000860|ENSGALG00000000875|ENSGALG00000000897|ENSGALG00000000921|ENSGALG00000001045|ENSGALG00000001051|ENSGALG00000001069|ENSGALG00000001177|…	http://amigo.geneontology.org/cgi-bin/amigo/term_details?term=GO:0098590	yes
GO:0044420	extracellular matrix component	8.6e-05	0.0116022	53	ENSGALG00000000209|ENSGALG00000000327|ENSGALG00000001343|ENSGALG00000001527|ENSGALG00000002041|ENSGALG00000002298|ENSGALG00000002509|ENSGALG00000002546|ENSGALG00000003115|ENSGALG00000003164|ENSGALG00000003578|ENSGALG00000004338|ENSGALG00000004946|ENSGALG00000005141|ENSGALG00000005180|ENSGALG00000005321|ENSGALG00000005426|ENSGALG00000005811|ENSGALG00000006856|ENSGALG00000006908|ENSGALG00000006958|…	107	ENSGALG00000000209|ENSGALG00000000309|ENSGALG00000000327|ENSGALG00000000402|ENSGALG00000001343|ENSGALG00000001527|ENSGALG00000001544|ENSGALG00000002012|ENSGALG00000002041|ENSGALG00000002298|ENSGALG00000002509|ENSGALG00000002546|ENSGALG00000003015|ENSGALG00000003115|ENSGALG00000003164|ENSGALG00000003196|ENSGALG00000003578|ENSGALG00000003582|ENSGALG00000003770|ENSGALG00000003852|ENSGALG00000004087|…	http://amigo.geneontology.org/cgi-bin/amigo/term_details?term=GO:0044420	yes
GO:0042641	actomyosin	0.00011	0.0136033	29	ENSGALG00000001183|ENSGALG00000001516|ENSGALG00000001656|ENSGALG00000001828|ENSGALG00000001840|ENSGALG00000002198|ENSGALG00000002790|ENSGALG00000003741|ENSGALG00000005079|ENSGALG00000005359|ENSGALG00000006169|ENSGALG00000008253|ENSGALG00000009158|ENSGALG00000009303|ENSGALG00000009474|ENSGALG00000011086|ENSGALG00000011432|ENSGALG00000012138|ENSGALG00000012533|ENSGALG00000013414|ENSGALG00000014688|…	50	ENSGALG00000000318|ENSGALG00000001183|ENSGALG00000001516|ENSGALG00000001656|ENSGALG00000001828|ENSGALG00000001840|ENSGALG00000002198|ENSGALG00000002786|ENSGALG00000002790|ENSGALG00000003636|ENSGALG00000003741|ENSGALG00000005079|ENSGALG00000005359|ENSGALG00000005678|ENSGALG00000006169|ENSGALG00000007247|ENSGALG00000007943|ENSGALG00000007952|ENSGALG00000008253|ENSGALG00000009048|ENSGALG00000009158|…	http://amigo.geneontology.org/cgi-bin/amigo/term_details?term=GO:0042641	yes
GO:0045202	synapse	0.0002	0.0226965	204	ENSGALG00000000019|ENSGALG00000000168|ENSGALG00000000209|ENSGALG00000000217|ENSGALG00000000394|ENSGALG00000000442|ENSGALG00000000579|ENSGALG00000000613|ENSGALG00000000681|ENSGALG00000000733|ENSGALG00000000853|ENSGALG00000000966|ENSGALG00000001026|ENSGALG00000001192|ENSGALG00000001450|ENSGALG00000001560|ENSGALG00000001573|ENSGALG00000001688|ENSGALG00000001695|ENSGALG00000001727|ENSGALG00000001768|…	524	ENSGALG00000000019|ENSGALG00000000168|ENSGALG00000000209|ENSGALG00000000217|ENSGALG00000000264|ENSGALG00000000367|ENSGALG00000000394|ENSGALG00000000400|ENSGALG00000000442|ENSGALG00000000476|ENSGALG00000000579|ENSGALG00000000613|ENSGALG00000000681|ENSGALG00000000733|ENSGALG00000000816|ENSGALG00000000853|ENSGALG00000000912|ENSGALG00000000966|ENSGALG00000000996|ENSGALG00000001024|ENSGALG00000001026|…	http://amigo.geneontology.org/cgi-bin/amigo/term_details?term=GO:0045202	yes
GO:0042995	cell projection	0.00022	0.0226965	478	ENSGALG00000000019|ENSGALG00000000075|ENSGALG00000000168|ENSGALG00000000220|ENSGALG00000000221|ENSGALG00000000442|ENSGALG00000000579|ENSGALG00000000625|ENSGALG00000000674|ENSGALG00000000681|ENSGALG00000000694|ENSGALG00000000733|ENSGALG00000000784|ENSGALG00000000899|ENSGALG00000000920|ENSGALG00000000921|ENSGALG00000000966|ENSGALG00000001026|ENSGALG00000001076|ENSGALG00000001085|ENSGALG00000001111|…	1327	ENSGALG00000000019|ENSGALG00000000048|ENSGALG00000000075|ENSGALG00000000098|ENSGALG00000000122|ENSGALG00000000168|ENSGALG00000000188|ENSGALG00000000208|ENSGALG00000000220|ENSGALG00000000221|ENSGALG00000000273|ENSGALG00000000277|ENSGALG00000000291|ENSGALG00000000314|ENSGALG00000000367|ENSGALG00000000368|ENSGALG00000000374|ENSGALG00000000379|ENSGALG00000000400|ENSGALG00000000407|ENSGALG00000000421|…	http://amigo.geneontology.org/cgi-bin/amigo/term_details?term=GO:0042995	yes
GO:0030054	cell junction	0.00023	0.0226965	331	ENSGALG00000000075|ENSGALG00000000215|ENSGALG00000000220|ENSGALG00000000394|ENSGALG00000000442|ENSGALG00000000461|ENSGALG00000000495|ENSGALG00000000579|ENSGALG00000000608|ENSGALG00000000613|ENSGALG00000000670|ENSGALG00000000681|ENSGALG00000000748|ENSGALG00000000750|ENSGALG00000000784|ENSGALG00000000899|ENSGALG00000000920|ENSGALG00000000921|ENSGALG00000000966|ENSGALG00000001006|ENSGALG00000001020|…	893	ENSGALG00000000003|ENSGALG00000000075|ENSGALG00000000150|ENSGALG00000000215|ENSGALG00000000220|ENSGALG00000000264|ENSGALG00000000273|ENSGALG00000000299|ENSGALG00000000318|ENSGALG00000000379|ENSGALG00000000394|ENSGALG00000000421|ENSGALG00000000442|ENSGALG00000000461|ENSGALG00000000476|ENSGALG00000000495|ENSGALG00000000547|ENSGALG00000000579|ENSGALG00000000608|ENSGALG00000000613|ENSGALG00000000645|…	http://amigo.geneontology.org/cgi-bin/amigo/term_details?term=GO:0030054	yes
GO:0001725	stress fiber	0.00026	0.0226965	26	ENSGALG00000001183|ENSGALG00000001516|ENSGALG00000001656|ENSGALG00000001828|ENSGALG00000001840|ENSGALG00000002198|ENSGALG00000002790|ENSGALG00000005079|ENSGALG00000005359|ENSGALG00000006169|ENSGALG00000008253|ENSGALG00000009303|ENSGALG00000009474|ENSGALG00000011086|ENSGALG00000012138|ENSGALG00000012533|ENSGALG00000013414|ENSGALG00000014688|ENSGALG00000020906|ENSGALG00000023660|ENSGALG00000026159|…	45	ENSGALG00000000318|ENSGALG00000001183|ENSGALG00000001516|ENSGALG00000001656|ENSGALG00000001828|ENSGALG00000001840|ENSGALG00000002198|ENSGALG00000002786|ENSGALG00000002790|ENSGALG00000003636|ENSGALG00000005079|ENSGALG00000005359|ENSGALG00000005678|ENSGALG00000006169|ENSGALG00000007247|ENSGALG00000007943|ENSGALG00000007952|ENSGALG00000008253|ENSGALG00000009048|ENSGALG00000009303|ENSGALG00000009474|…	http://amigo.geneontology.org/cgi-bin/amigo/term_details?term=GO:0001725	yes
GO:0044459	plasma membrane part	0.00026	0.0226965	604	ENSGALG00000000019|ENSGALG00000000075|ENSGALG00000000080|ENSGALG00000000094|ENSGALG00000000123|ENSGALG00000000158|ENSGALG00000000162|ENSGALG00000000194|ENSGALG00000000195|ENSGALG00000000199|ENSGALG00000000220|ENSGALG00000000221|ENSGALG00000000251|ENSGALG00000000252|ENSGALG00000000371|ENSGALG00000000394|ENSGALG00000000442|ENSGALG00000000505|ENSGALG00000000579|ENSGALG00000000600|ENSGALG00000000630|…	1707	ENSGALG00000000019|ENSGALG00000000048|ENSGALG00000000075|ENSGALG00000000080|ENSGALG00000000094|ENSGALG00000000098|ENSGALG00000000117|ENSGALG00000000122|ENSGALG00000000123|ENSGALG00000000141|ENSGALG00000000158|ENSGALG00000000162|ENSGALG00000000166|ENSGALG00000000178|ENSGALG00000000194|ENSGALG00000000195|ENSGALG00000000199|ENSGALG00000000220|ENSGALG00000000221|ENSGALG00000000251|ENSGALG00000000252|…	http://amigo.geneontology.org/cgi-bin/amigo/term_details?term=GO:0044459	yes
GO:0004714	transmembrane receptor protein tyrosine kinase activity	1.3e-07	0.000380205	38	ENSGALG00000000123|ENSGALG00000000917|ENSGALG00000001840|ENSGALG00000001912|ENSGALG00000002555|ENSGALG00000003103|ENSGALG00000003126|ENSGALG00000003311|ENSGALG00000003579|ENSGALG00000004741|ENSGALG00000005725|ENSGALG00000006609|ENSGALG00000006793|ENSGALG00000007646|ENSGALG00000008257|ENSGALG00000008537|ENSGALG00000008615|ENSGALG00000008621|ENSGALG00000009390|ENSGALG00000009495|ENSGALG00000009957|…	58	ENSGALG00000000117|ENSGALG00000000123|ENSGALG00000000917|ENSGALG00000001741|ENSGALG00000001840|ENSGALG00000001912|ENSGALG00000002555|ENSGALG00000003103|ENSGALG00000003126|ENSGALG00000003311|ENSGALG00000003579|ENSGALG00000004741|ENSGALG00000005256|ENSGALG00000005725|ENSGALG00000005802|ENSGALG00000006609|ENSGALG00000006793|ENSGALG00000007039|ENSGALG00000007140|ENSGALG00000007646|ENSGALG00000007908|…	http://amigo.geneontology.org/cgi-bin/amigo/term_details?term=GO:0004714	yes
GO:0005524	ATP binding	2.1e-07	0.000380205	501	ENSGALG00000000019|ENSGALG00000000181|ENSGALG00000000386|ENSGALG00000000490|ENSGALG00000000550|ENSGALG00000000581|ENSGALG00000000623|ENSGALG00000000670|ENSGALG00000000674|ENSGALG00000000675|ENSGALG00000000681|ENSGALG00000000733|ENSGALG00000000742|ENSGALG00000000747|ENSGALG00000000779|ENSGALG00000000784|ENSGALG00000000808|ENSGALG00000000878|ENSGALG00000000883|ENSGALG00000000890|ENSGALG00000001001|…	1319	ENSGALG00000000004|ENSGALG00000000019|ENSGALG00000000048|ENSGALG00000000076|ENSGALG00000000102|ENSGALG00000000181|ENSGALG00000000189|ENSGALG00000000244|ENSGALG00000000273|ENSGALG00000000312|ENSGALG00000000349|ENSGALG00000000352|ENSGALG00000000366|ENSGALG00000000386|ENSGALG00000000410|ENSGALG00000000463|ENSGALG00000000466|ENSGALG00000000490|ENSGALG00000000523|ENSGALG00000000525|ENSGALG00000000550|…	http://amigo.geneontology.org/cgi-bin/amigo/term_details?term=GO:0005524	yes
GO:0032559	adenyl ribonucleotide binding	1.2e-06	0.00135787	505	ENSGALG00000000019|ENSGALG00000000181|ENSGALG00000000386|ENSGALG00000000490|ENSGALG00000000550|ENSGALG00000000581|ENSGALG00000000623|ENSGALG00000000670|ENSGALG00000000674|ENSGALG00000000675|ENSGALG00000000681|ENSGALG00000000733|ENSGALG00000000742|ENSGALG00000000747|ENSGALG00000000779|ENSGALG00000000784|ENSGALG00000000808|ENSGALG00000000852|ENSGALG00000000878|ENSGALG00000000883|ENSGALG00000000890|…	1347	ENSGALG00000000004|ENSGALG00000000019|ENSGALG00000000048|ENSGALG00000000076|ENSGALG00000000102|ENSGALG00000000181|ENSGALG00000000189|ENSGALG00000000244|ENSGALG00000000273|ENSGALG00000000312|ENSGALG00000000349|ENSGALG00000000352|ENSGALG00000000366|ENSGALG00000000386|ENSGALG00000000410|ENSGALG00000000463|ENSGALG00000000466|ENSGALG00000000490|ENSGALG00000000523|ENSGALG00000000525|ENSGALG00000000550|…	http://amigo.geneontology.org/cgi-bin/amigo/term_details?term=GO:0032559	yes
GO:0030554	adenyl nucleotide binding	1.5e-06	0.00135787	506	ENSGALG00000000019|ENSGALG00000000181|ENSGALG00000000386|ENSGALG00000000490|ENSGALG00000000550|ENSGALG00000000581|ENSGALG00000000623|ENSGALG00000000670|ENSGALG00000000674|ENSGALG00000000675|ENSGALG00000000681|ENSGALG00000000733|ENSGALG00000000742|ENSGALG00000000747|ENSGALG00000000779|ENSGALG00000000784|ENSGALG00000000808|ENSGALG00000000852|ENSGALG00000000878|ENSGALG00000000883|ENSGALG00000000890|…	1352	ENSGALG00000000004|ENSGALG00000000019|ENSGALG00000000048|ENSGALG00000000076|ENSGALG00000000102|ENSGALG00000000181|ENSGALG00000000189|ENSGALG00000000244|ENSGALG00000000273|ENSGALG00000000312|ENSGALG00000000349|ENSGALG00000000352|ENSGALG00000000366|ENSGALG00000000386|ENSGALG00000000410|ENSGALG00000000463|ENSGALG00000000466|ENSGALG00000000490|ENSGALG00000000523|ENSGALG00000000525|ENSGALG00000000550|…	http://amigo.geneontology.org/cgi-bin/amigo/term_details?term=GO:0030554	yes
GO:0004713	protein tyrosine kinase activity	7.9e-06	0.00413829	67	ENSGALG00000000123|ENSGALG00000000670|ENSGALG00000000917|ENSGALG00000001001|ENSGALG00000001318|ENSGALG00000001486|ENSGALG00000001840|ENSGALG00000001912|ENSGALG00000002016|ENSGALG00000002555|ENSGALG00000003103|ENSGALG00000003126|ENSGALG00000003311|ENSGALG00000003579|ENSGALG00000003857|ENSGALG00000003875|ENSGALG00000004741|ENSGALG00000004958|ENSGALG00000005725|ENSGALG00000005852|ENSGALG00000006609|…	134	ENSGALG00000000117|ENSGALG00000000123|ENSGALG00000000273|ENSGALG00000000466|ENSGALG00000000670|ENSGALG00000000736|ENSGALG00000000810|ENSGALG00000000823|ENSGALG00000000863|ENSGALG00000000917|ENSGALG00000001001|ENSGALG00000001267|ENSGALG00000001318|ENSGALG00000001362|ENSGALG00000001486|ENSGALG00000001741|ENSGALG00000001840|ENSGALG00000001912|ENSGALG00000002016|ENSGALG00000002555|ENSGALG00000002759|…	http://amigo.geneontology.org/cgi-bin/amigo/term_details?term=GO:0004713	yes
GO:0019199	transmembrane receptor protein kinase activity	1.4e-05	0.00633675	41	ENSGALG00000000123|ENSGALG00000000917|ENSGALG00000001840|ENSGALG00000001912|ENSGALG00000002555|ENSGALG00000003103|ENSGALG00000003126|ENSGALG00000003311|ENSGALG00000003579|ENSGALG00000004741|ENSGALG00000005725|ENSGALG00000006038|ENSGALG00000006158|ENSGALG00000006609|ENSGALG00000006793|ENSGALG00000007646|ENSGALG00000008257|ENSGALG00000008459|ENSGALG00000008537|ENSGALG00000008615|ENSGALG00000008621|…	73	ENSGALG00000000117|ENSGALG00000000123|ENSGALG00000000917|ENSGALG00000001741|ENSGALG00000001840|ENSGALG00000001912|ENSGALG00000002003|ENSGALG00000002555|ENSGALG00000003103|ENSGALG00000003126|ENSGALG00000003311|ENSGALG00000003579|ENSGALG00000004741|ENSGALG00000005060|ENSGALG00000005256|ENSGALG00000005725|ENSGALG00000005802|ENSGALG00000006038|ENSGALG00000006158|ENSGALG00000006609|ENSGALG00000006793|…	http://amigo.geneontology.org/cgi-bin/amigo/term_details?term=GO:0019199	yes
GO:0001882	nucleoside binding	3.1e-05	0.0124723	584	ENSGALG00000000019|ENSGALG00000000041|ENSGALG00000000059|ENSGALG00000000181|ENSGALG00000000386|ENSGALG00000000433|ENSGALG00000000464|ENSGALG00000000490|ENSGALG00000000550|ENSGALG00000000581|ENSGALG00000000613|ENSGALG00000000623|ENSGALG00000000670|ENSGALG00000000674|ENSGALG00000000675|ENSGALG00000000681|ENSGALG00000000720|ENSGALG00000000733|ENSGALG00000000742|ENSGALG00000000747|ENSGALG00000000779|…	1616	ENSGALG00000000004|ENSGALG00000000019|ENSGALG00000000041|ENSGALG00000000048|ENSGALG00000000059|ENSGALG00000000076|ENSGALG00000000102|ENSGALG00000000181|ENSGALG00000000189|ENSGALG00000000244|ENSGALG00000000273|ENSGALG00000000312|ENSGALG00000000349|ENSGALG00000000352|ENSGALG00000000366|ENSGALG00000000386|ENSGALG00000000410|ENSGALG00000000433|ENSGALG00000000463|ENSGALG00000000464|ENSGALG00000000466|…	http://amigo.geneontology.org/cgi-bin/amigo/term_details?term=GO:0001882	yes
GO:0032549	ribonucleoside binding	3.9e-05	0.0131673	581	ENSGALG00000000019|ENSGALG00000000041|ENSGALG00000000059|ENSGALG00000000181|ENSGALG00000000386|ENSGALG00000000433|ENSGALG00000000464|ENSGALG00000000490|ENSGALG00000000550|ENSGALG00000000581|ENSGALG00000000613|ENSGALG00000000623|ENSGALG00000000670|ENSGALG00000000674|ENSGALG00000000675|ENSGALG00000000681|ENSGALG00000000720|ENSGALG00000000733|ENSGALG00000000742|ENSGALG00000000747|ENSGALG00000000779|…	1610	ENSGALG00000000004|ENSGALG00000000019|ENSGALG00000000041|ENSGALG00000000048|ENSGALG00000000059|ENSGALG00000000076|ENSGALG00000000102|ENSGALG00000000181|ENSGALG00000000189|ENSGALG00000000244|ENSGALG00000000273|ENSGALG00000000312|ENSGALG00000000349|ENSGALG00000000352|ENSGALG00000000366|ENSGALG00000000386|ENSGALG00000000410|ENSGALG00000000433|ENSGALG00000000463|ENSGALG00000000464|ENSGALG00000000466|…	http://amigo.geneontology.org/cgi-bin/amigo/term_details?term=GO:0032549	yes
GO:0001948	glycoprotein binding	4e-05	0.0131673	22	ENSGALG00000000209|ENSGALG00000002041|ENSGALG00000002431|ENSGALG00000002546|ENSGALG00000002789|ENSGALG00000003709|ENSGALG00000006865|ENSGALG00000008172|ENSGALG00000008646|ENSGALG00000009626|ENSGALG00000010982|ENSGALG00000011621|ENSGALG00000011645|ENSGALG00000011995|ENSGALG00000013031|ENSGALG00000013051|ENSGALG00000014419|ENSGALG00000016480|ENSGALG00000017272|ENSGALG00000019651|ENSGALG00000027730|…	33	ENSGALG00000000209|ENSGALG00000002003|ENSGALG00000002041|ENSGALG00000002431|ENSGALG00000002546|ENSGALG00000002719|ENSGALG00000002789|ENSGALG00000003709|ENSGALG00000004646|ENSGALG00000006865|ENSGALG00000007161|ENSGALG00000007508|ENSGALG00000007511|ENSGALG00000008172|ENSGALG00000008646|ENSGALG00000009626|ENSGALG00000010825|ENSGALG00000010982|ENSGALG00000011621|ENSGALG00000011645|ENSGALG00000011995|…	http://amigo.geneontology.org/cgi-bin/amigo/term_details?term=GO:0001948	yes
GO:0035639	purine ribonucleoside triphosphate binding	4.6e-05	0.0138805	578	ENSGALG00000000019|ENSGALG00000000041|ENSGALG00000000059|ENSGALG00000000181|ENSGALG00000000386|ENSGALG00000000433|ENSGALG00000000464|ENSGALG00000000490|ENSGALG00000000550|ENSGALG00000000581|ENSGALG00000000613|ENSGALG00000000623|ENSGALG00000000670|ENSGALG00000000674|ENSGALG00000000675|ENSGALG00000000681|ENSGALG00000000720|ENSGALG00000000733|ENSGALG00000000742|ENSGALG00000000747|ENSGALG00000000779|…	1603	ENSGALG00000000004|ENSGALG00000000019|ENSGALG00000000041|ENSGALG00000000048|ENSGALG00000000059|ENSGALG00000000076|ENSGALG00000000102|ENSGALG00000000181|ENSGALG00000000189|ENSGALG00000000244|ENSGALG00000000273|ENSGALG00000000312|ENSGALG00000000349|ENSGALG00000000352|ENSGALG00000000366|ENSGALG00000000386|ENSGALG00000000410|ENSGALG00000000433|ENSGALG00000000463|ENSGALG00000000464|ENSGALG00000000466|…	http://amigo.geneontology.org/cgi-bin/amigo/term_details?term=GO:0035639	yes
GO:0032550	purine ribonucleoside binding	5.8e-05	0.0161552	578	ENSGALG00000000019|ENSGALG00000000041|ENSGALG00000000059|ENSGALG00000000181|ENSGALG00000000386|ENSGALG00000000433|ENSGALG00000000464|ENSGALG00000000490|ENSGALG00000000550|ENSGALG00000000581|ENSGALG00000000613|ENSGALG00000000623|ENSGALG00000000670|ENSGALG00000000674|ENSGALG00000000675|ENSGALG00000000681|ENSGALG00000000720|ENSGALG00000000733|ENSGALG00000000742|ENSGALG00000000747|ENSGALG00000000779|…	1606	ENSGALG00000000004|ENSGALG00000000019|ENSGALG00000000041|ENSGALG00000000048|ENSGALG00000000059|ENSGALG00000000076|ENSGALG00000000102|ENSGALG00000000181|ENSGALG00000000189|ENSGALG00000000244|ENSGALG00000000273|ENSGALG00000000312|ENSGALG00000000349|ENSGALG00000000352|ENSGALG00000000366|ENSGALG00000000386|ENSGALG00000000410|ENSGALG00000000433|ENSGALG00000000463|ENSGALG00000000464|ENSGALG00000000466|…	http://amigo.geneontology.org/cgi-bin/amigo/term_details?term=GO:0032550	yes
GO:0001883	purine nucleoside binding	6.3e-05	0.0162945	578	ENSGALG00000000019|ENSGALG00000000041|ENSGALG00000000059|ENSGALG00000000181|ENSGALG00000000386|ENSGALG00000000433|ENSGALG00000000464|ENSGALG00000000490|ENSGALG00000000550|ENSGALG00000000581|ENSGALG00000000613|ENSGALG00000000623|ENSGALG00000000670|ENSGALG00000000674|ENSGALG00000000675|ENSGALG00000000681|ENSGALG00000000720|ENSGALG00000000733|ENSGALG00000000742|ENSGALG00000000747|ENSGALG00000000779|…	1607	ENSGALG00000000004|ENSGALG00000000019|ENSGALG00000000041|ENSGALG00000000048|ENSGALG00000000059|ENSGALG00000000076|ENSGALG00000000102|ENSGALG00000000181|ENSGALG00000000189|ENSGALG00000000244|ENSGALG00000000273|ENSGALG00000000312|ENSGALG00000000349|ENSGALG00000000352|ENSGALG00000000366|ENSGALG00000000386|ENSGALG00000000410|ENSGALG00000000433|ENSGALG00000000463|ENSGALG00000000464|ENSGALG00000000466|…	http://amigo.geneontology.org/cgi-bin/amigo/term_details?term=GO:0001883	yes
GO:0005085	guanyl-nucleotide exchange factor activity	9.6e-05	0.0231744	73	ENSGALG00000000154|ENSGALG00000000449|ENSGALG00000000899|ENSGALG00000000906|ENSGALG00000001058|ENSGALG00000001174|ENSGALG00000001476|ENSGALG00000001505|ENSGALG00000001915|ENSGALG00000002038|ENSGALG00000002080|ENSGALG00000002599|ENSGALG00000003381|ENSGALG00000003412|ENSGALG00000004191|ENSGALG00000004273|ENSGALG00000004364|ENSGALG00000004663|ENSGALG00000004728|ENSGALG00000004754|ENSGALG00000005036|…	158	ENSGALG00000000154|ENSGALG00000000311|ENSGALG00000000436|ENSGALG00000000449|ENSGALG00000000899|ENSGALG00000000906|ENSGALG00000000993|ENSGALG00000001058|ENSGALG00000001157|ENSGALG00000001174|ENSGALG00000001255|ENSGALG00000001476|ENSGALG00000001505|ENSGALG00000001894|ENSGALG00000001915|ENSGALG00000002038|ENSGALG00000002080|ENSGALG00000002193|ENSGALG00000002246|ENSGALG00000002335|ENSGALG00000002394|…	http://amigo.geneontology.org/cgi-bin/amigo/term_details?term=GO:0005085	yes
GO:0032555	purine ribonucleotide binding	0.00014	0.02982	584	ENSGALG00000000019|ENSGALG00000000041|ENSGALG00000000059|ENSGALG00000000181|ENSGALG00000000386|ENSGALG00000000433|ENSGALG00000000464|ENSGALG00000000490|ENSGALG00000000550|ENSGALG00000000581|ENSGALG00000000613|ENSGALG00000000623|ENSGALG00000000670|ENSGALG00000000674|ENSGALG00000000675|ENSGALG00000000681|ENSGALG00000000720|ENSGALG00000000733|ENSGALG00000000742|ENSGALG00000000747|ENSGALG00000000779|…	1636	ENSGALG00000000004|ENSGALG00000000019|ENSGALG00000000041|ENSGALG00000000048|ENSGALG00000000059|ENSGALG00000000076|ENSGALG00000000102|ENSGALG00000000181|ENSGALG00000000189|ENSGALG00000000244|ENSGALG00000000273|ENSGALG00000000312|ENSGALG00000000349|ENSGALG00000000352|ENSGALG00000000366|ENSGALG00000000386|ENSGALG00000000410|ENSGALG00000000433|ENSGALG00000000463|ENSGALG00000000464|ENSGALG00000000466|…	http://amigo.geneontology.org/cgi-bin/amigo/term_details?term=GO:0032555	yes
GO:0022804	active transmembrane transporter activity	0.00014	0.02982	118	ENSGALG00000000086|ENSGALG00000000181|ENSGALG00000000195|ENSGALG00000000394|ENSGALG00000000530|ENSGALG00000000558|ENSGALG00000000745|ENSGALG00000000844|ENSGALG00000000853|ENSGALG00000000921|ENSGALG00000001045|ENSGALG00000001226|ENSGALG00000001374|ENSGALG00000001564|ENSGALG00000001693|ENSGALG00000001717|ENSGALG00000001756|ENSGALG00000001967|ENSGALG00000002204|ENSGALG00000002237|ENSGALG00000002453|…	280	ENSGALG00000000048|ENSGALG00000000086|ENSGALG00000000181|ENSGALG00000000195|ENSGALG00000000352|ENSGALG00000000356|ENSGALG00000000394|ENSGALG00000000417|ENSGALG00000000530|ENSGALG00000000558|ENSGALG00000000722|ENSGALG00000000745|ENSGALG00000000844|ENSGALG00000000853|ENSGALG00000000860|ENSGALG00000000921|ENSGALG00000001045|ENSGALG00000001226|ENSGALG00000001239|ENSGALG00000001374|ENSGALG00000001564|…	http://amigo.geneontology.org/cgi-bin/amigo/term_details?term=GO:0022804	yes
GO:0017076	purine nucleotide binding	0.00019	0.0330613	585	ENSGALG00000000019|ENSGALG00000000041|ENSGALG00000000059|ENSGALG00000000181|ENSGALG00000000386|ENSGALG00000000433|ENSGALG00000000464|ENSGALG00000000490|ENSGALG00000000550|ENSGALG00000000581|ENSGALG00000000613|ENSGALG00000000623|ENSGALG00000000670|ENSGALG00000000674|ENSGALG00000000675|ENSGALG00000000681|ENSGALG00000000720|ENSGALG00000000733|ENSGALG00000000742|ENSGALG00000000747|ENSGALG00000000779|…	1643	ENSGALG00000000004|ENSGALG00000000019|ENSGALG00000000041|ENSGALG00000000048|ENSGALG00000000059|ENSGALG00000000076|ENSGALG00000000102|ENSGALG00000000181|ENSGALG00000000189|ENSGALG00000000244|ENSGALG00000000273|ENSGALG00000000312|ENSGALG00000000349|ENSGALG00000000352|ENSGALG00000000366|ENSGALG00000000386|ENSGALG00000000410|ENSGALG00000000433|ENSGALG00000000463|ENSGALG00000000464|ENSGALG00000000466|…	http://amigo.geneontology.org/cgi-bin/amigo/term_details?term=GO:0017076	yes
GO:0008237	metallopeptidase activity	0.0002	0.0330613	73	ENSGALG00000000151|ENSGALG00000000438|ENSGALG00000000498|ENSGALG00000001007|ENSGALG00000001115|ENSGALG00000001950|ENSGALG00000002384|ENSGALG00000002490|ENSGALG00000003028|ENSGALG00000003295|ENSGALG00000003398|ENSGALG00000003444|ENSGALG00000003744|ENSGALG00000004212|ENSGALG00000004295|ENSGALG00000004487|ENSGALG00000005519|ENSGALG00000005789|ENSGALG00000005968|ENSGALG00000006000|ENSGALG00000006331|…	161	ENSGALG00000000151|ENSGALG00000000183|ENSGALG00000000357|ENSGALG00000000374|ENSGALG00000000438|ENSGALG00000000498|ENSGALG00000000855|ENSGALG00000001007|ENSGALG00000001115|ENSGALG00000001370|ENSGALG00000001392|ENSGALG00000001407|ENSGALG00000001544|ENSGALG00000001884|ENSGALG00000001950|ENSGALG00000002081|ENSGALG00000002318|ENSGALG00000002384|ENSGALG00000002461|ENSGALG00000002490|ENSGALG00000002955|…	http://amigo.geneontology.org/cgi-bin/amigo/term_details?term=GO:0008237	yes
GO:0009975	cyclase activity	0.00021	0.0330613	17	ENSGALG00000000808|ENSGALG00000002611|ENSGALG00000003837|ENSGALG00000005076|ENSGALG00000005227|ENSGALG00000007779|ENSGALG00000009354|ENSGALG00000011838|ENSGALG00000013060|ENSGALG00000015753|ENSGALG00000016298|ENSGALG00000017173|ENSGALG00000026414|ENSGALG00000026777|ENSGALG00000027630|ENSGALG00000028413|ENSGALG00000028445	25	ENSGALG00000000808|ENSGALG00000002567|ENSGALG00000002611|ENSGALG00000003837|ENSGALG00000005076|ENSGALG00000005227|ENSGALG00000005277|ENSGALG00000007779|ENSGALG00000009354|ENSGALG00000009361|ENSGALG00000011699|ENSGALG00000011838|ENSGALG00000012433|ENSGALG00000013060|ENSGALG00000015753|ENSGALG00000016298|ENSGALG00000016608|ENSGALG00000017173|ENSGALG00000026414|ENSGALG00000026777|ENSGALG00000027630|…	http://amigo.geneontology.org/cgi-bin/amigo/term_details?term=GO:0009975	yes
GO:0032553	ribonucleotide binding	0.00021	0.0330613	587	ENSGALG00000000019|ENSGALG00000000041|ENSGALG00000000059|ENSGALG00000000181|ENSGALG00000000386|ENSGALG00000000433|ENSGALG00000000464|ENSGALG00000000490|ENSGALG00000000550|ENSGALG00000000581|ENSGALG00000000613|ENSGALG00000000623|ENSGALG00000000670|ENSGALG00000000674|ENSGALG00000000675|ENSGALG00000000681|ENSGALG00000000720|ENSGALG00000000733|ENSGALG00000000742|ENSGALG00000000747|ENSGALG00000000779|…	1650	ENSGALG00000000004|ENSGALG00000000019|ENSGALG00000000041|ENSGALG00000000048|ENSGALG00000000059|ENSGALG00000000076|ENSGALG00000000102|ENSGALG00000000181|ENSGALG00000000189|ENSGALG00000000244|ENSGALG00000000273|ENSGALG00000000312|ENSGALG00000000349|ENSGALG00000000352|ENSGALG00000000366|ENSGALG00000000386|ENSGALG00000000410|ENSGALG00000000433|ENSGALG00000000463|ENSGALG00000000464|ENSGALG00000000466|…	http://amigo.geneontology.org/cgi-bin/amigo/term_details?term=GO:0032553	yes
GO:0003774	motor activity	0.00021	0.0330613	61	ENSGALG00000000674|ENSGALG00000000733|ENSGALG00000000779|ENSGALG00000000878|ENSGALG00000000920|ENSGALG00000001020|ENSGALG00000001111|ENSGALG00000001183|ENSGALG00000001798|ENSGALG00000002175|ENSGALG00000002350|ENSGALG00000002444|ENSGALG00000002709|ENSGALG00000002726|ENSGALG00000003007|ENSGALG00000003170|ENSGALG00000003717|ENSGALG00000004294|ENSGALG00000004495|ENSGALG00000004624|ENSGALG00000004641|…	130	ENSGALG00000000628|ENSGALG00000000674|ENSGALG00000000733|ENSGALG00000000779|ENSGALG00000000878|ENSGALG00000000920|ENSGALG00000001020|ENSGALG00000001111|ENSGALG00000001183|ENSGALG00000001571|ENSGALG00000001798|ENSGALG00000001913|ENSGALG00000001936|ENSGALG00000001996|ENSGALG00000002078|ENSGALG00000002175|ENSGALG00000002350|ENSGALG00000002444|ENSGALG00000002709|ENSGALG00000002726|ENSGALG00000003007|…	http://amigo.geneontology.org/cgi-bin/amigo/term_details?term=GO:0003774	yes
