# Supplementary material for: Reticuloendotheliosis virus and avian leukosis virus subgroup J synergistically increase the accumulation of exosomal miRNAs
Source: Retrovirology. 2018 Jul 3;15:45. doi: 10.1186/s12977-018-0427-0 (PMC6029113; doi:10.1186/s12977-018-0427-0)
Supplement: Supplementary file 5 — Additional file 5. The KEGG analysis of the predicted target genes of the differentially expressed miRNA between ExoRJ and ExoJ. The KEGG analysis of the predicted target genes revealed that 7 regulatory networks were annotated significantly for the 54 differentially expressed miRNAs between ExoRJ and ExoJ. [file 12977_2018_427_MOESM5_ESM.xlsx]

## Sheet: Sheet1
Name	Map	Class	Count1	Count2	Count3	Count4	p	q	Gene_in_background	Gene_target	Links	Result
Ribosome	map03010	Genetic Information Processing; Translation	32	73	3116	1773	1.06836e-11	3.6538e-09	ENSGALG00000000150|K02940;ENSGALG00000000456|K02970;ENSGALG00000000474|K02920;ENSGALG00000000514|K02959;ENSGALG00000000719|K02891;ENSGALG00000001039|K02918;ENSGALG00000001465|K02923;ENSGALG00000001542|K02887;ENSGALG00000001634|K02894;ENSGALG00000001658|K02885;ENSGALG00000002379|K02961;ENSGALG00000002605|K02879;ENSGALG00000002644|K02865;ENSGALG00000002696|K02880;ENSGALG00000002813|K02947;ENSGALG00…	ENSGALG00000000719|K02891;ENSGALG00000001634|K02894;ENSGALG00000002644|K02865;ENSGALG00000002868|K02898;ENSGALG00000003966|K02893;ENSGALG00000003971|K02868|.;ENSGALG00000004362|K02888;ENSGALG00000004588|K02955;ENSGALG00000005338|K02971;ENSGALG00000006096|K02953;ENSGALG00000006777|K02948;ENSGALG00000007711|K02930;ENSGALG00000008550|K02988;ENSGALG00000008620|K02924;ENSGALG00000009312|K02891;ENSGALG…	http://www.kegg.jp/pathway/map03010+K02891+K02894+K02865+K02898+K02893+K02868|.+K02888+K02955+K02971+K02953+K02948+K02930+K02988+K02924+K02891+K02877+K02875+K02881+K02998+K02911+K02895+K02876+K02938+K02907+K02996+K02949+K02916+K02941+K02939+K02960+K02889+K02959	yes
Autoimmune thyroid disease	map05320	Human Diseases; Immune diseases	5	24	3143	1822	5.24875e-07	8.97536e-05	ENSGALG00000000166|K06752;ENSGALG00000000892|K05443;ENSGALG00000002550|K05251;ENSGALG00000003076|K04389;ENSGALG00000006351|K04390;ENSGALG00000006415|K03161;ENSGALG00000007015|K03160;ENSGALG00000008669|K06470;ENSGALG00000010572|K04249;ENSGALG00000013245|K05414;ENSGALG00000013378|K01353;ENSGALG00000014362|K05413;ENSGALG00000015062|K05414;ENSGALG00000015474|K05412;ENSGALG00000015824|K08522;ENSGALG00…	ENSGALG00000006415|K03161;ENSGALG00000010572|K04249;ENSGALG00000015824|K08522;ENSGALG00000016233|K10809;ENSGALG00000027898|K05414	http://www.kegg.jp/pathway/map05320+K03161+K04249+K08522+K10809+K05414	yes
Cytosolic DNA-sensing pathway	map04623	Organismal Systems; Immune system	11	29	3137	1817	7.52317e-06	0.000857642	ENSGALG00000000951|K12964|.;ENSGALG00000000956|K12964|K05408;ENSGALG00000001049|K01370;ENSGALG00000002591|K03013;ENSGALG00000003289|K04467;ENSGALG00000003740|K07209;ENSGALG00000004947|K03018;ENSGALG00000005759|K05415;ENSGALG00000006841|K03007;ENSGALG00000007008|K14721;ENSGALG00000007470|K03020;ENSGALG00000008534|K03016;ENSGALG00000008749|K03025;ENSGALG00000009840|K05410;ENSGALG00000010349|K03027;…	ENSGALG00000002591|K03013;ENSGALG00000003740|K07209;ENSGALG00000004947|K03018;ENSGALG00000007008|K14721;ENSGALG00000009840|K05410;ENSGALG00000011947|K03022;ENSGALG00000012304|K02580;ENSGALG00000012655|K03021;ENSGALG00000013356|K07211;ENSGALG00000021475|K12968;ENSGALG00000027898|K05414	http://www.kegg.jp/pathway/map04623+K03013+K07209+K03018+K14721+K05410+K03022+K02580+K03021+K07211+K12968+K05414	yes
Allograft rejection	map05330	Human Diseases; Immune diseases	1	12	3147	1834	5.46004e-05	0.00373467	ENSGALG00000000166|K06752;ENSGALG00000000892|K05443;ENSGALG00000003076|K04389;ENSGALG00000006351|K04390;ENSGALG00000006415|K03161;ENSGALG00000007015|K03160;ENSGALG00000008669|K06470;ENSGALG00000009574|K05406;ENSGALG00000009903|K04687;ENSGALG00000013378|K01353;ENSGALG00000014362|K05413;ENSGALG00000015474|K05412;ENSGALG00000021211|K07818	ENSGALG00000006415|K03161	http://www.kegg.jp/pathway/map05330+K03161	yes
Graft-versus-host disease	map05332	Human Diseases; Immune diseases	0	10	3148	1836	4.68967e-05	0.00373467	ENSGALG00000000166|K06752;ENSGALG00000003076|K04389;ENSGALG00000006351|K04390;ENSGALG00000008669|K06470;ENSGALG00000009903|K04687;ENSGALG00000010915|K05405;ENSGALG00000013378|K01353;ENSGALG00000014362|K05413;ENSGALG00000015474|K05412;ENSGALG00000021211|K07818		http://www.kegg.jp/pathway/map05332+	yes
Parkinson's disease	map05012	Human Diseases; Neurodegenerative diseases	44	56	3104	1790	9.61975e-05	0.00548326	ENSGALG00000000842|K03946;ENSGALG00000001096|K00420;ENSGALG00000001330|K02128;ENSGALG00000001355|K03952;ENSGALG00000001415|K04552;ENSGALG00000001441|K10575;ENSGALG00000001452|K02127;ENSGALG00000001688|K04557;ENSGALG00000001693|K08155;ENSGALG00000001756|K02132;ENSGALG00000001848|K04554;ENSGALG00000002033|K03962;ENSGALG00000002490|K00415;ENSGALG00000002521|K03178;ENSGALG00000003109|K05688;ENSGALG00…	ENSGALG00000001355|K03952;ENSGALG00000001452|K02127;ENSGALG00000001688|K04557;ENSGALG00000001693|K08155;ENSGALG00000001756|K02132;ENSGALG00000001848|K04554;ENSGALG00000002490|K00415;ENSGALG00000002521|K03178;ENSGALG00000003109|K05688;ENSGALG00000003755|K15041;ENSGALG00000005667|K04555;ENSGALG00000005749|K02263;ENSGALG00000006642|K04266;ENSGALG00000006753|K02136;ENSGALG00000007161|K08844;ENSGALG00…	http://www.kegg.jp/pathway/map05012+K03952+K02127+K04557+K08155+K02132+K04554+K00415+K03178+K05688+K15041+K04555+K02263+K04266+K02136+K08844+K04145+K02271+K03959+K04630+K08155+K03940+K02187+K11352+K04633+K05611+K02132+K10578+K02270+K03965+K04345+K03941+K00412+K03883+K02126+K02256+K03878+K02133+K00411+K02128+K04243+K03937+K05687+K02270+K04552	yes
Galactose metabolism	map00052	Metabolism; Carbohydrate metabolism	29	2	3119	1844	0.000225889	0.0110363	ENSGALG00000000194|K12047;ENSGALG00000000486|K15779;ENSGALG00000002022|K07966;ENSGALG00000002311|K00849;ENSGALG00000003466|K00011;ENSGALG00000004047|K01784;ENSGALG00000004181|K12316;ENSGALG00000004222|K00844;ENSGALG00000004948|K01189;ENSGALG00000006543|K00850;ENSGALG00000006939|K00850;ENSGALG00000007043|K01203;ENSGALG00000008855|K00963;ENSGALG00000009511|K12047;ENSGALG00000009754|K00844;ENSGALG00…	ENSGALG00000000194|K12047;ENSGALG00000000486|K15779;ENSGALG00000002022|K07966;ENSGALG00000002311|K00849;ENSGALG00000003466|K00011;ENSGALG00000004047|K01784;ENSGALG00000004181|K12316;ENSGALG00000004222|K00844;ENSGALG00000004948|K01189;ENSGALG00000006543|K00850;ENSGALG00000006939|K00850;ENSGALG00000007043|K01203;ENSGALG00000009511|K12047;ENSGALG00000009754|K00844;ENSGALG00000010899|K01084;ENSGALG00…	http://www.kegg.jp/pathway/map00052+K12047+K15779+K07966+K00849+K00011+K01784+K12316+K00844+K01189+K00850+K00850+K01203+K12047+K00844+K01084+K01835+K12309+K01229+K00011+K00011+K00011+K01785+K00011+K00011+K00844+K00844+K12407+K00850+K01084	yes
Toll-like receptor signaling pathway	map04620	Organismal Systems; Immune system	36	47	3112	1799	0.00031891	0.0136334	ENSGALG00000000951|K12964|.;ENSGALG00000000956|K12964|K05408;ENSGALG00000001001|K04430;ENSGALG00000001077|K05403;ENSGALG00000001267|K04369;ENSGALG00000001501|K04371;ENSGALG00000003289|K04467;ENSGALG00000003428|K02649;ENSGALG00000003740|K07209;ENSGALG00000004370|K04433;ENSGALG00000004735|K04432;ENSGALG00000005759|K05415;ENSGALG00000006109|K04440;ENSGALG00000006697|K05402;ENSGALG00000007015|K03160;…	ENSGALG00000001001|K04430;ENSGALG00000001267|K04369;ENSGALG00000003428|K02649;ENSGALG00000003740|K07209;ENSGALG00000006109|K04440;ENSGALG00000007356|K04415;ENSGALG00000007651|K11220;ENSGALG00000008081|K00922;ENSGALG00000008355|K04398;ENSGALG00000008934|K00922;ENSGALG00000009392|K10168;ENSGALG00000009840|K05410;ENSGALG00000010335|K02649;ENSGALG00000010709|K04456;ENSGALG00000010870|K04448;ENSGALG00…	http://www.kegg.jp/pathway/map04620+K04430+K04369+K02649+K07209+K04440+K04415+K11220+K00922+K04398+K00922+K10168+K05410+K02649+K04456+K04448+K06250+K04403+K02580+K04404+K07211+K05401+K05131+K05130+K10169+K04441+K05399+K02649+K10030+K02649+K05408+K05842+K05408+K05400+K05414+K09446+K02649	yes
Systemic lupus erythematosus	map05322	Human Diseases; Immune diseases	20	32	3128	1814	0.000408979	0.0155412	ENSGALG00000000166|K06752;ENSGALG00000000892|K05443;ENSGALG00000001565|K03994;ENSGALG00000002286|K11253;ENSGALG00000002504|K11089;ENSGALG00000004771|K03987;ENSGALG00000004794|K11251;ENSGALG00000006360|K11251;ENSGALG00000006415|K03161;ENSGALG00000006596|K11088;ENSGALG00000007015|K03160;ENSGALG00000007250|K11086;ENSGALG00000007278|K05209;ENSGALG00000008669|K06470;ENSGALG00000009474|K05699;ENSGALG00…	ENSGALG00000001565|K03994;ENSGALG00000004771|K03987;ENSGALG00000006360|K11251;ENSGALG00000006415|K03161;ENSGALG00000006596|K11088;ENSGALG00000007278|K05209;ENSGALG00000009677|K11090;ENSGALG00000010853|K03998;ENSGALG00000011809|K05210;ENSGALG00000014603|K01331;ENSGALG00000014835|K03996;ENSGALG00000015609|K11251;ENSGALG00000017040|K03989;ENSGALG00000021569|K03986;ENSGALG00000024004|K03999;ENSGALG00…	http://www.kegg.jp/pathway/map05322+K03994+K03987+K11251+K03161+K11088+K05209+K11090+K03998+K05210+K01331+K03996+K11251+K03989+K03986+K03999+K11251+K03989+K11251+K11251+K11251	yes
RIG-I-like receptor signaling pathway	map04622	Organismal Systems; Immune system	25	35	3123	1811	0.00104843	0.0358562	ENSGALG00000001206|K10652;ENSGALG00000001583|K03173;ENSGALG00000002147|K12656;ENSGALG00000002345|K08336;ENSGALG00000003144|K10652;ENSGALG00000003195|K03171;ENSGALG00000003289|K04467;ENSGALG00000003740|K07209;ENSGALG00000003753|K08601;ENSGALG00000005227|K00863;ENSGALG00000005759|K05415;ENSGALG00000006109|K04440;ENSGALG00000007625|K02373;ENSGALG00000007932|K03175;ENSGALG00000008305|K04400;ENSGALG00…	ENSGALG00000001206|K10652;ENSGALG00000002147|K12656;ENSGALG00000002345|K08336;ENSGALG00000003144|K10652;ENSGALG00000003195|K03171;ENSGALG00000003740|K07209;ENSGALG00000005227|K00863;ENSGALG00000006109|K04440;ENSGALG00000008305|K04400;ENSGALG00000008355|K04398;ENSGALG00000009014|K03173;ENSGALG00000009840|K05410;ENSGALG00000011089|K12647;ENSGALG00000012304|K02580;ENSGALG00000013356|K07211;ENSGALG00…	http://www.kegg.jp/pathway/map04622+K10652+K12656+K08336+K10652+K03171+K07209+K00863+K04440+K04400+K04398+K03173+K05410+K12647+K02580+K07211+K04416+K08339+K08601+K11594+K04441+K12649+K12653+K10030+K12652+K05414	yes
Oxidative phosphorylation	map00190	Metabolism; Energy metabolism	45	51	3103	1795	0.00126506	0.0360541	ENSGALG00000000048|K02145;ENSGALG00000000842|K03946;ENSGALG00000001096|K00420;ENSGALG00000001330|K02128;ENSGALG00000001355|K03952;ENSGALG00000001375|K02257;ENSGALG00000001452|K02127;ENSGALG00000001712|K02147;ENSGALG00000001756|K02132;ENSGALG00000002033|K03962;ENSGALG00000002207|K02152;ENSGALG00000002237|K02146;ENSGALG00000002490|K00415;ENSGALG00000003194|K02154;ENSGALG00000003256|K02154;ENSGALG00…	ENSGALG00000000048|K02145;ENSGALG00000001355|K03952;ENSGALG00000001452|K02127;ENSGALG00000001712|K02147;ENSGALG00000001756|K02132;ENSGALG00000002490|K00415;ENSGALG00000003194|K02154;ENSGALG00000003256|K02154;ENSGALG00000003516|K02154;ENSGALG00000004439|K02130;ENSGALG00000005749|K02263;ENSGALG00000006753|K02136;ENSGALG00000006899|K02140;ENSGALG00000007190|K02152;ENSGALG00000007863|K02271;ENSGALG00…	http://www.kegg.jp/pathway/map00190+K02145+K03952+K02127+K02147+K02132+K00415+K02154+K02154+K02154+K02130+K02263+K02136+K02140+K02152+K02271+K03959+K03662+K02149+K03940+K03661+K01507+K11352+K02150+K02144+K02132+K02145+K02129+K02270+K03965+K02148+K03941+K00412+K03883+K02126+K02256+K03878+K02153+K02133+K00411+K02128+K02258+K02146+K03937+K11725+K02270	yes
Notch signaling pathway	map04330	Environmental Information Processing; Signal transduction	37	6	3111	1840	0.00126025	0.0360541	ENSGALG00000001136|K06055;ENSGALG00000001141|K06055;ENSGALG00000001600|K02353;ENSGALG00000001905|K06058;ENSGALG00000002375|K02599;ENSGALG00000002578|K06172;ENSGALG00000002823|K06058;ENSGALG00000002841|K05948;ENSGALG00000002922|K02599;ENSGALG00000003120|K06065;ENSGALG00000003297|K06067;ENSGALG00000003369|K06062;ENSGALG00000003952|K06053;ENSGALG00000004284|K05948;ENSGALG00000005929|K06061;ENSGALG00…	ENSGALG00000001136|K06055;ENSGALG00000001141|K06055;ENSGALG00000001600|K02353;ENSGALG00000001905|K06058;ENSGALG00000002375|K02599;ENSGALG00000002578|K06172;ENSGALG00000002841|K05948;ENSGALG00000002922|K02599;ENSGALG00000003120|K06065;ENSGALG00000003297|K06067;ENSGALG00000003369|K06062;ENSGALG00000003952|K06053;ENSGALG00000004284|K05948;ENSGALG00000005929|K06061;ENSGALG00000007642|K04496;ENSGALG00…	http://www.kegg.jp/pathway/map04330+K06055+K06055+K02353+K06058+K02599+K06172+K05948+K02599+K06065+K06067+K06062+K06053+K05948+K06061+K04496+K06052+K04522+K06171+K06057+K04496+K06061+K06063+K06058+K06051+K06062+K06052+K04498+K06058+K05948+K06066+K06053+K04496+K06059+K06061+K06055+K06058+K06172	yes
