# Supplementary material for: Reticuloendotheliosis virus and avian leukosis virus subgroup J synergistically increase the accumulation of exosomal miRNAs
Source: Retrovirology. 2018 Jul 3;15:45. doi: 10.1186/s12977-018-0427-0 (PMC6029113; doi:10.1186/s12977-018-0427-0)
Supplement: Supplementary file 6 — Additional file 6. The KEGG analysis of the predicted target genes of the differentially expressed miRNA between ExoRJ and ExoR. The KEGG analysis of the predicted target genes revealed that 3 regulatory networks were annotated significantly for the 16 differentially expressed miRNAs between ExoRJ and ExoR. [file 12977_2018_427_MOESM6_ESM.xlsx]

## Sheet: Sheet1
Name	Map	Class	Count1	Count2	Count3	Count4	p	q	Gene_in_background	Gene_target	Links	Result
Ribosome	map03010	Genetic Information Processing; Translation	15	90	1627	3262	2.01982e-05	0.0069078	ENSGALG00000000150|K02940;ENSGALG00000000456|K02970;ENSGALG00000000474|K02920;ENSGALG00000000514|K02959;ENSGALG00000000719|K02891;ENSGALG00000001039|K02918;ENSGALG00000001465|K02923;ENSGALG00000001542|K02887;ENSGALG00000001634|K02894;ENSGALG00000001658|K02885;ENSGALG00000002379|K02961;ENSGALG00000002605|K02879;ENSGALG00000002644|K02865;ENSGALG00000002696|K02880;ENSGALG00000002813|K02947;ENSGALG00…	ENSGALG00000002644|K02865;ENSGALG00000003966|K02893;ENSGALG00000004588|K02955;ENSGALG00000006096|K02953;ENSGALG00000006561|K02892;ENSGALG00000007711|K02930;ENSGALG00000008550|K02988;ENSGALG00000010296|K02963;ENSGALG00000010324|K02863;ENSGALG00000012172|K02925;ENSGALG00000013242|K02895;ENSGALG00000016232|K02938;ENSGALG00000022950|K02916;ENSGALG00000026490|K02960;ENSGALG00000027035|K02889	http://www.kegg.jp/pathway/map03010+K02865+K02893+K02955+K02953+K02892+K02930+K02988+K02963+K02863+K02925+K02895+K02938+K02916+K02960+K02889	yes
ECM-receptor interaction	map04512	Environmental Information Processing; Signaling molecules and interaction	44	38	1598	3314	0.000116977	0.0200031	ENSGALG00000000182|K06252;ENSGALG00000002389|K06525;ENSGALG00000002509|K06236;ENSGALG00000002546|K06236;ENSGALG00000003115|K06237;ENSGALG00000003578|K05717|.;ENSGALG00000003589|K06251;ENSGALG00000003852|K06247;ENSGALG00000003932|K16338;ENSGALG00000004526|K06252;ENSGALG00000004538|K06252;ENSGALG00000005022|K06263;ENSGALG00000005180|K06236;ENSGALG00000005321|K06240;ENSGALG00000005974|K06238;ENSGALG…	ENSGALG00000002389|K06525;ENSGALG00000002509|K06236;ENSGALG00000002546|K06236;ENSGALG00000003115|K06237;ENSGALG00000003578|K05717|.;ENSGALG00000005180|K06236;ENSGALG00000005321|K06240;ENSGALG00000005974|K06238;ENSGALG00000006126|K06238;ENSGALG00000006859|K06258;ENSGALG00000006864|K06236;ENSGALG00000006958|K06236;ENSGALG00000007917|K06245;ENSGALG00000008007|K06587;ENSGALG00000009362|K06485;ENSGALG…	http://www.kegg.jp/pathway/map04512+K06525+K06236+K06236+K06237+K05717|.+K06236+K06240+K06238+K06238+K06258+K06236+K06236+K06245+K06587+K06485+K16857+K06591+K06250+K06589+K04659+K06238+K06588+K06236+K06264+K05637+K05637+K06480|K06965+K06240+K06257+K03900+K06264+K06264+K06587+K06264+K06264+K06264+K06264+K06265+K06264+K06264+K06264+K06264+K06264+K06264	yes
Protein digestion and absorption	map04974	Organismal Systems; Digestive system	31	23	1611	3329	0.000213473	0.024336	ENSGALG00000001490|K05006;ENSGALG00000002509|K06236;ENSGALG00000002546|K06236;ENSGALG00000002764|K01540;ENSGALG00000003115|K06237;ENSGALG00000004286|K16617;ENSGALG00000004338|K06823;ENSGALG00000004568|K01346;ENSGALG00000005180|K06236;ENSGALG00000005811|K16628;ENSGALG00000005974|K06238;ENSGALG00000006126|K06238;ENSGALG00000006472|K04926;ENSGALG00000006834|K01291;ENSGALG00000006864|K06236;ENSGALG00…	ENSGALG00000002509|K06236;ENSGALG00000002546|K06236;ENSGALG00000003115|K06237;ENSGALG00000004286|K16617;ENSGALG00000004338|K06823;ENSGALG00000005180|K06236;ENSGALG00000005811|K16628;ENSGALG00000005974|K06238;ENSGALG00000006126|K06238;ENSGALG00000006472|K04926;ENSGALG00000006864|K06236;ENSGALG00000006958|K06236;ENSGALG00000008048|K01298;ENSGALG00000008087|K08779;ENSGALG00000008449|K16628;ENSGALG00…	http://www.kegg.jp/pathway/map04974+K06236+K06236+K06237+K16617+K06823+K06236+K16628+K06238+K06238+K04926+K06236+K06236+K01298+K08779+K16628+K05849+K05612+K06238+K08135+K06236+K01539+K01540+K16630+K16629+K13868+K09708+K01395+K14206+K13868+K14208+K08779	yes
